# Supplementary material for: Optimal leaf water status regulation of plants in drylands
Source: Sci Rep. 2019 Mar 6;9:3768. doi: 10.1038/s41598-019-40448-2 (PMC6403219; doi:10.1038/s41598-019-40448-2)
Supplement: Supplementary file 2 — S2 [file 41598_2019_40448_MOESM2_ESM.xlsx]

## Sheet: Blatt1
Supplementary Table S2 Overview of all datasets used in this study. ID refers to the study ID and is associated to the corresponding article listed in Table S3, psiPD and psiM are the measured values of predawn and middy leaf water potential, psiCrit is the corrsponding estimated critical leaf water potential, psiM_predicted is the resulting predicted leaf water potential, Rsquared refers to the …
ID	Species	psiPD	psiM	psiCrit	psiM_predicted	Rsquared	Latitude	Longitude	rel_range	included
2	Boswellia papyrifera	-1.21689	-1.69476	-1.95055	-1.54065	0.208901	13.46	38.8333	0.568697	yes
2	Boswellia papyrifera	-0.761589	-1.83521	-1.95055	-1.21882	0.208901	13.46	38.8333	0.568697	yes
2	Boswellia papyrifera	-0.44702	-1.54494	-1.95055	-0.933775	0.208901	13.46	38.8333	0.568697	yes
2	Boswellia papyrifera	-0.769868	-1.47004	-1.95055	-1.22542	0.208901	13.46	38.8333	0.568697	yes
2	Boswellia papyrifera	-0.960265	-1.39513	-1.95055	-1.36859	0.208901	13.46	38.8333	0.568697	yes
2	Boswellia papyrifera	-0.761589	-1.31086	-1.95055	-1.21882	0.208901	13.46	38.8333	0.568697	yes
2	Boswellia papyrifera	-0.496689	-1.32022	-1.95055	-0.984285	0.208901	13.46	38.8333	0.568697	yes
2	Boswellia papyrifera	-0.496689	-1.21723	-1.95055	-0.984285	0.208901	13.46	38.8333	0.568697	yes
2	Boswellia papyrifera	-0.397351	-1.26404	-1.95055	-0.880371	0.208901	13.46	38.8333	0.568697	yes
2	Boswellia papyrifera	-0.107616	-1.22659	-1.95055	-0.45816	0.208901	13.46	38.8333	0.568697	yes
2	Boswellia papyrifera	-0.115894	-0.889513	-1.95055	-0.475455	0.208901	13.46	38.8333	0.568697	yes
2	Boswellia papyrifera	-0.165563	-0.955056	-1.95055	-0.568277	0.208901	13.46	38.8333	0.568697	yes
2	Boswellia papyrifera	-0.215232	-0.926966	-1.95055	-0.647936	0.208901	13.46	38.8333	0.568697	yes
2	Boswellia papyrifera	-0.273179	-0.7397	-1.95055	-0.729965	0.208901	13.46	38.8333	0.568697	yes
2	Boswellia papyrifera	-0.405629	-0.7397	-1.95055	-0.889494	0.208901	13.46	38.8333	0.568697	yes
2	Boswellia papyrifera	-0.281457	-0.571161	-1.95055	-0.740943	0.208901	13.46	38.8333	0.568697	yes
2	Boswellia papyrifera	-0.256623	-0.440075	-1.95055	-0.707499	0.208901	13.46	38.8333	0.568697	yes
2	Boswellia papyrifera	-0.389073	-0.421348	-1.95055	-0.871152	0.208901	13.46	38.8333	0.568697	yes
2	Boswellia papyrifera	-0.397351	-0.514981	-1.95055	-0.880371	0.208901	13.46	38.8333	0.568697	yes
2	Boswellia papyrifera	-0.215232	-0.243446	-1.95055	-0.647936	0.208901	13.46	38.8333	0.568697	yes
2	Boswellia papyrifera	-0.513245	-0.608614	-1.95055	-1.00056	0.208901	13.46	38.8333	0.568697	yes
2	Boswellia papyrifera	-0.620861	-0.720974	-1.95055	-1.10046	0.208901	13.46	38.8333	0.568697	yes
2	Boswellia papyrifera	-0.554636	-0.758427	-1.95055	-1.04012	0.208901	13.46	38.8333	0.568697	yes
2	Boswellia papyrifera	-0.67053	-0.870787	-1.95055	-1.14364	0.208901	13.46	38.8333	0.568697	yes
2	Boswellia papyrifera	-0.653974	-0.945693	-1.95055	-1.12943	0.208901	13.46	38.8333	0.568697	yes
2	Boswellia papyrifera	-0.703642	-1.02996	-1.95055	-1.17153	0.208901	13.46	38.8333	0.568697	yes
2	Boswellia papyrifera	-0.786424	-1.02996	-1.95055	-1.23853	0.208901	13.46	38.8333	0.568697	yes
2	Boswellia papyrifera	-0.852649	-0.973783	-1.95055	-1.28963	0.208901	13.46	38.8333	0.568697	yes
2	Lannea fruticosa	-1.54623	-1.92456	-1.60636	-1.57601	0.00891965	13.46	38.8333	0.609624	yes
2	Lannea fruticosa	-1.54581	-1.676	-1.60636	-1.57579	0.00891965	13.46	38.8333	0.609624	yes
2	Lannea fruticosa	-1.38553	-1.62789	-1.60636	-1.49186	0.00891965	13.46	38.8333	0.609624	yes
2	Lannea fruticosa	-1.07396	-1.8663	-1.60636	-1.31345	0.00891965	13.46	38.8333	0.609624	yes
2	Lannea fruticosa	-0.728176	-1.81784	-1.60636	-1.08153	0.00891965	13.46	38.8333	0.609624	yes
2	Lannea fruticosa	-0.778266	-1.52156	-1.60636	-1.11811	0.00891965	13.46	38.8333	0.609624	yes
2	Lannea fruticosa	-0.778089	-1.4164	-1.60636	-1.11798	0.00891965	13.46	38.8333	0.609624	yes
2	Lannea fruticosa	-0.634443	-1.23448	-1.60636	-1.00953	0.00891965	13.46	38.8333	0.609624	yes
2	Lannea fruticosa	-0.566957	-1.21523	-1.60636	-0.954325	0.00891965	13.46	38.8333	0.609624	yes
2	Lannea fruticosa	-0.667429	-0.794775	-1.60636	-1.03544	0.00891965	13.46	38.8333	0.609624	yes
2	Lannea fruticosa	-0.870338	-1.12021	-1.60636	-1.1824	0.00891965	13.46	38.8333	0.609624	yes
2	Lannea fruticosa	-0.869984	-0.909885	-1.60636	-1.18216	0.00891965	13.46	38.8333	0.609624	yes
2	Lannea fruticosa	-1.02185	-0.967537	-1.60636	-1.28119	0.00891965	13.46	38.8333	0.609624	yes
2	Lannea fruticosa	-1.07225	-0.852911	-1.60636	-1.31241	0.00891965	13.46	38.8333	0.609624	yes
2	Lannea fruticosa	-1.29932	-0.509177	-1.60636	-1.44471	0.00891965	13.46	38.8333	0.609624	yes
2	Lannea fruticosa	-1.41028	-1.30289	-1.60636	-1.50513	0.00891965	13.46	38.8333	0.609624	yes
2	Lannea fruticosa	-1.24983	-1.15918	-1.60636	-1.41692	0.00891965	13.46	38.8333	0.609624	yes
2	Lannea fruticosa	-1.08113	-1.12061	-1.60636	-1.31783	0.00891965	13.46	38.8333	0.609624	yes
2	Lannea fruticosa	-1.30929	-1.41742	-1.60636	-1.45024	0.00891965	13.46	38.8333	0.609624	yes
2	Lannea fruticosa	-1.30955	-1.57038	-1.60636	-1.45038	0.00891965	13.46	38.8333	0.609624	yes
2	Lannea fruticosa	-1.19149	-1.5606	-1.60636	-1.38346	0.00891965	13.46	38.8333	0.609624	yes
2	Lannea fruticosa	-1.50335	-1.49427	-1.60636	-1.554	0.00891965	13.46	38.8333	0.609624	yes
2	Terminalia brownii	-1.87605	-2.51361	-3.10285	-2.4127	0.153047	13.46	38.8333	0.479859	yes
2	Terminalia brownii	-1.98227	-2.20508	-3.10285	-2.48006	0.153047	13.46	38.8333	0.479859	yes
2	Terminalia brownii	-1.58045	-2.49546	-3.10285	-2.21448	0.153047	13.46	38.8333	0.479859	yes
2	Terminalia brownii	-1.47375	-2.51361	-3.10285	-2.13842	0.153047	13.46	38.8333	0.479859	yes
2	Terminalia brownii	-1.39935	-2.20508	-3.10285	-2.08374	0.153047	13.46	38.8333	0.479859	yes
2	Terminalia brownii	-1.47287	-1.97822	-3.10285	-2.13778	0.153047	13.46	38.8333	0.479859	yes
2	Terminalia brownii	-1.47233	-1.65154	-3.10285	-2.13739	0.153047	13.46	38.8333	0.479859	yes
2	Terminalia brownii	-1.29147	-1.50635	-3.10285	-2.00181	0.153047	13.46	38.8333	0.479859	yes
2	Terminalia brownii	-1.1764	-1.42468	-3.10285	-1.91054	0.153047	13.46	38.8333	0.479859	yes
2	Terminalia brownii	-1.12777	-1.81488	-3.10285	-1.87065	0.153047	13.46	38.8333	0.479859	yes
2	Terminalia brownii	-1.1772	-1.9147	-3.10285	-1.9112	0.153047	13.46	38.8333	0.479859	yes
2	Terminalia brownii	-1.07062	-2.00544	-3.10285	-1.82263	0.153047	13.46	38.8333	0.479859	yes
2	Terminalia brownii	-1.11186	-2.12341	-3.10285	-1.8574	0.153047	13.46	38.8333	0.479859	yes
2	Terminalia brownii	-1.19405	-2.17786	-3.10285	-1.92483	0.153047	13.46	38.8333	0.479859	yes
2	Terminalia brownii	-1.23536	-2.33212	-3.10285	-1.95784	0.153047	13.46	38.8333	0.479859	yes
2	Terminalia brownii	-1.13683	-2.33212	-3.10285	-1.87815	0.153047	13.46	38.8333	0.479859	yes
2	Terminalia brownii	-0.997306	-2.35935	-3.10285	-1.75912	0.153047	13.46	38.8333	0.479859	yes
2	Terminalia brownii	-0.939537	-2.17786	-3.10285	-1.70741	0.153047	13.46	38.8333	0.479859	yes
2	Terminalia brownii	-0.890305	-2.19601	-3.10285	-1.66207	0.153047	13.46	38.8333	0.479859	yes
2	Terminalia brownii	-0.734088	-2.05989	-3.10285	-1.50923	0.153047	13.46	38.8333	0.479859	yes
2	Terminalia brownii	-0.544703	-1.72414	-3.10285	-1.30005	0.153047	13.46	38.8333	0.479859	yes
2	Terminalia brownii	-0.493341	-0.444646	-3.10285	-1.23724	0.153047	13.46	38.8333	0.479859	yes
2	Terminalia brownii	-1.18401	-1.06171	-3.10285	-1.91672	0.153047	13.46	38.8333	0.479859	yes
2	Terminalia brownii	-1.29871	-0.916515	-3.10285	-2.00742	0.153047	13.46	38.8333	0.479859	yes
3	Acacia seyal	-1.38174	-2.4908	-2.89334	-1.99947	0.329087	7.85	38.7	0.448677	yes
3	Acacia seyal	-1.67261	-1.73006	-2.89334	-2.19987	0.329087	7.85	38.7	0.448677	yes
3	Acacia seyal	-2.17596	-2.20859	-2.89334	-2.50914	0.329087	7.85	38.7	0.448677	yes
3	Acacia seyal	-2.07072	-2.33129	-2.89334	-2.44771	0.329087	7.85	38.7	0.448677	yes
3	Acacia seyal	-1.86823	-2.4908	-2.89334	-2.32496	0.329087	7.85	38.7	0.448677	yes
3	Acacia seyal	-2.67992	-3.1411	-2.89334	-2.78459	0.329087	7.85	38.7	0.448677	yes
3	Acacia seyal	-2.38733	-2.62577	-2.89334	-2.62819	0.329087	7.85	38.7	0.448677	yes
3	Acacia seyal	-2.28979	-2.44172	-2.89334	-2.57393	0.329087	7.85	38.7	0.448677	yes
5	Acacia xanthophloea	-0.732824	-2.42748	-4.749	-1.86552	0.336141	2.58333	38.4667	0.390698	yes
5	Acacia xanthophloea	-0.697674	-2.44186	-4.749	-1.82023	0.336141	2.58333	38.4667	0.390698	yes
5	Acacia xanthophloea	-1.55373	-2.61131	-4.749	-2.71637	0.336141	2.58333	38.4667	0.390698	yes
5	Acacia xanthophloea	-0.353608	-1.30045	-4.749	-1.29587	0.336141	2.58333	38.4667	0.390698	yes
5	Acacia xanthophloea	-0.495114	-1.29526	-4.749	-1.53339	0.336141	2.58333	38.4667	0.390698	yes
5	Acacia xanthophloea	-0.651848	-1.69266	-4.749	-1.75944	0.336141	2.58333	38.4667	0.390698	yes
5	Acacia xanthophloea	-0.65201	-1.88906	-4.749	-1.75966	0.336141	2.58333	38.4667	0.390698	yes
5	Acacia xanthophloea	-0.702008	-2.30631	-4.749	-1.82588	0.336141	2.58333	38.4667	0.390698	yes
5	Acacia xanthophloea	-0.751571	-2.19819	-4.749	-1.88924	0.336141	2.58333	38.4667	0.390698	yes
5	Acacia xanthophloea	-0.950347	-2.39911	-4.749	-2.12443	0.336141	2.58333	38.4667	0.390698	yes
5	Acacia xanthophloea	-1.09931	-2.40864	-4.749	-2.28487	0.336141	2.58333	38.4667	0.390698	yes
5	Acacia xanthophloea	-1.60087	-2.49112	-4.749	-2.75727	0.336141	2.58333	38.4667	0.390698	yes
5	Acacia xanthophloea	-1.60113	-2.80045	-4.749	-2.75749	0.336141	2.58333	38.4667	0.390698	yes
5	Acacia xanthophloea	-1.80462	-2.69694	-4.749	-2.92748	0.336141	2.58333	38.4667	0.390698	yes
5	Acacia xanthophloea	-2.20903	-2.39664	-4.749	-3.23894	0.336141	2.58333	38.4667	0.390698	yes
5	Acacia tortilis	-0.847328	-2.03817	-3.61166	-1.74936	0.370629	2.58333	38.4667	0.26617	yes
5	Acacia tortilis	-0.813953	-2.06977	-3.61166	-1.71456	0.370629	2.58333	38.4667	0.26617	yes
5	Acacia tortilis	-0.905668	-2.00692	-3.61166	-1.80858	0.370629	2.58333	38.4667	0.26617	yes
5	Acacia tortilis	-0.549642	-1.18713	-3.61166	-1.40894	0.370629	2.58333	38.4667	0.26617	yes
5	Acacia tortilis	-0.597311	-1.79097	-3.61166	-1.46877	0.370629	2.58333	38.4667	0.26617	yes
5	Acacia tortilis	-0.698936	-1.59437	-3.61166	-1.58881	0.370629	2.58333	38.4667	0.26617	yes
5	Acacia tortilis	-1.00223	-2.08968	-3.61166	-1.90255	0.370629	2.58333	38.4667	0.26617	yes
5	Acacia tortilis	-1.201	-2.2906	-3.61166	-2.08269	0.370629	2.58333	38.4667	0.26617	yes
5	Acacia tortilis	-0.445323	-1.12842	-3.61166	-1.26821	0.370629	2.58333	38.4667	0.26617	yes
5	Acacia tortilis	-0.596978	-1.38835	-3.61166	-1.46836	0.370629	2.58333	38.4667	0.26617	yes
5	Acacia tortilis	-0.900361	-1.99659	-3.61166	-1.80327	0.370629	2.58333	38.4667	0.26617	yes
5	Acacia tortilis	-1.10153	-2.09439	-3.61166	-1.99459	0.370629	2.58333	38.4667	0.26617	yes
5	Acacia tortilis	-1.29998	-1.89761	-3.61166	-2.16682	0.370629	2.58333	38.4667	0.26617	yes
5	Acacia tortilis	-1.40664	-1.78447	-3.61166	-2.25395	0.370629	2.58333	38.4667	0.26617	yes
5	Acacia tortilis	-1.39672	-1.79431	-3.61166	-2.24599	0.370629	2.58333	38.4667	0.26617	yes
24	Berberis trifoliolata	-0.751631	-2.37503	-5.99109	-2.12205	0.616072	27.6667	-98.2	0.342047	yes
24	Berberis trifoliolata	-2.50201	-3.80069	-5.99109	-3.87166	0.616072	27.6667	-98.2	0.342047	yes
24	Berberis trifoliolata	-1.38945	-2.64927	-5.99109	-2.88519	0.616072	27.6667	-98.2	0.342047	yes
24	Berberis trifoliolata	-0.498669	-0.530749	-5.99109	-1.72846	0.616072	27.6667	-98.2	0.342047	yes
24	Berberis trifoliolata	-1.96617	-2.76441	-5.99109	-3.43213	0.616072	27.6667	-98.2	0.342047	yes
24	Berberis trifoliolata	-1.21921	-2.62177	-5.99109	-2.70266	0.616072	27.6667	-98.2	0.342047	yes
24	Berberis trifoliolata	-1.96956	-4.15138	-5.99109	-3.43508	0.616072	27.6667	-98.2	0.342047	yes
24	Berberis trifoliolata	-0.882965	-2.83103	-5.99109	-2.29998	0.616072	27.6667	-98.2	0.342047	yes
24	Berberis trifoliolata	-0.498723	-1.71942	-5.99109	-1.72855	0.616072	27.6667	-98.2	0.342047	yes
24	Berberis trifoliolata	-0.452776	-2.46577	-5.99109	-1.647	0.616072	27.6667	-98.2	0.342047	yes
24	Zanthoxylum fagara	-1.26809	-2.6015	-7.48759	-3.08138	0.881834	27.6667	-98.2	0.804706	yes
24	Zanthoxylum fagara	-6.56662	-8.31267	-7.48759	-7.012	0.881834	27.6667	-98.2	0.804706	yes
24	Zanthoxylum fagara	-2.5256	-3.41435	-7.48759	-4.34863	0.881834	27.6667	-98.2	0.804706	yes
24	Zanthoxylum fagara	-1.75522	-3.4377	-7.48759	-3.62524	0.881834	27.6667	-98.2	0.804706	yes
24	Zanthoxylum fagara	-0.54131	-1.6525	-7.48759	-2.01323	0.881834	27.6667	-98.2	0.804706	yes
24	Zanthoxylum fagara	-1.26809	-2.88715	-7.48759	-3.08138	0.881834	27.6667	-98.2	0.804706	yes
24	Zanthoxylum fagara	-6.56662	-7.90003	-7.48759	-7.012	0.881834	27.6667	-98.2	0.804706	yes
24	Zanthoxylum fagara	-2.81117	-3.22387	-7.48759	-4.58791	0.881834	27.6667	-98.2	0.804706	yes
24	Zanthoxylum fagara	-1.81871	-3.43777	-7.48759	-3.69022	0.881834	27.6667	-98.2	0.804706	yes
24	Zanthoxylum fagara	-0.54131	-1.68425	-7.48759	-2.01323	0.881834	27.6667	-98.2	0.804706	yes
27	Phillyrea latifolia	-0.352941	-1.6651	-6.4999	-1.51462	0.95304	41.2167	0.916667	0.901371	yes
27	Phillyrea latifolia	-0.705882	-1.96839	-6.4999	-2.142	0.95304	41.2167	0.916667	0.901371	yes
27	Phillyrea latifolia	-2.64706	-4.40619	-6.4999	-4.14797	0.95304	41.2167	0.916667	0.901371	yes
27	Phillyrea latifolia	-5.11765	-5.89899	-6.4999	-5.76751	0.95304	41.2167	0.916667	0.901371	yes
27	Phillyrea latifolia	-0.423529	-1.84313	-6.4999	-1.65919	0.95304	41.2167	0.916667	0.901371	yes
27	Phillyrea latifolia	-0.423529	-1.5669	-6.4999	-1.65919	0.95304	41.2167	0.916667	0.901371	yes
27	Phillyrea latifolia	-1.02353	-1.92798	-6.4999	-2.57931	0.95304	41.2167	0.916667	0.901371	yes
27	Phillyrea latifolia	-0.670588	-1.86345	-6.4999	-2.08776	0.95304	41.2167	0.916667	0.901371	yes
27	Phillyrea latifolia	-2.15294	-3.78125	-6.4999	-3.74084	0.95304	41.2167	0.916667	0.901371	yes
27	Phillyrea latifolia	-6.21176	-6.73673	-6.4999	-6.3542	0.95304	41.2167	0.916667	0.901371	yes
27	Phillyrea latifolia	-0.847059	-1.39867	-6.4999	-2.34644	0.95304	41.2167	0.916667	0.901371	yes
27	Quercus ilex	-0.670588	-1.84815	-4.7041	-1.7761	0.77624	41.2167	0.916667	0.735278	yes
27	Quercus ilex	-0.705882	-2.63924	-4.7041	-1.82224	0.77624	41.2167	0.916667	0.735278	yes
27	Quercus ilex	-2.08235	-3.09521	-4.7041	-3.12979	0.77624	41.2167	0.916667	0.735278	yes
27	Quercus ilex	-3.28235	-3.76484	-4.7041	-3.92944	0.77624	41.2167	0.916667	0.735278	yes
27	Quercus ilex	-0.423529	-1.75167	-4.7041	-1.4115	0.77624	41.2167	0.916667	0.735278	yes
27	Quercus ilex	-0.423529	-1.78019	-4.7041	-1.4115	0.77624	41.2167	0.916667	0.735278	yes
27	Quercus ilex	-1.02353	-2.44615	-4.7041	-2.19426	0.77624	41.2167	0.916667	0.735278	yes
27	Quercus ilex	-0.776471	-2.10748	-4.7041	-1.91118	0.77624	41.2167	0.916667	0.735278	yes
27	Quercus ilex	-1.65882	-2.80564	-4.7041	-2.79343	0.77624	41.2167	0.916667	0.735278	yes
27	Quercus ilex	-3.88235	-3.87063	-4.7041	-4.27352	0.77624	41.2167	0.916667	0.735278	yes
27	Quercus ilex	-0.811765	-1.39855	-4.7041	-1.95413	0.77624	41.2167	0.916667	0.735278	yes
29	Larrea tridentata	-2.9383	-4.56543	-5.48228	-4.01355	0.801552	33.7333	-116.383	0.563199	yes
29	Larrea tridentata	-3.50329	-4.58659	-5.48228	-4.38247	0.801552	33.7333	-116.383	0.563199	yes
29	Larrea tridentata	-1.99464	-3.44799	-5.48228	-3.30684	0.801552	33.7333	-116.383	0.563199	yes
29	Larrea tridentata	-2.7414	-4.44982	-5.48228	-3.87674	0.801552	33.7333	-116.383	0.563199	yes
29	Larrea tridentata	-1.93763	-2.8714	-5.48228	-3.25924	0.801552	33.7333	-116.383	0.563199	yes
29	Larrea tridentata	-2.26211	-3.41366	-5.48228	-3.52158	0.801552	33.7333	-116.383	0.563199	yes
29	Larrea tridentata	-2.0617	-3.55463	-5.48228	-3.36196	0.801552	33.7333	-116.383	0.563199	yes
29	Larrea tridentata	-3.21076	-3.83604	-5.48228	-4.19551	0.801552	33.7333	-116.383	0.563199	yes
29	Larrea tridentata	-3.99797	-4.77805	-5.48228	-4.68167	0.801552	33.7333	-116.383	0.563199	yes
29	Larrea tridentata	-4.34074	-4.87848	-5.48228	-4.87823	0.801552	33.7333	-116.383	0.563199	yes
29	Larrea tridentata	-2.59608	-3.88537	-5.48228	-3.77259	0.801552	33.7333	-116.383	0.563199	yes
29	Larrea tridentata	-2.65766	-3.54659	-5.48228	-3.81707	0.801552	33.7333	-116.383	0.563199	yes
29	Larrea tridentata	-1.97457	-3.46799	-5.48228	-3.29016	0.801552	33.7333	-116.383	0.563199	yes
29	Larrea tridentata	-2.1575	-3.92988	-5.48228	-3.43919	0.801552	33.7333	-116.383	0.563199	yes
29	Larrea tridentata	-1.25312	-2.2714	-5.48228	-2.62107	0.801552	33.7333	-116.383	0.563199	yes
29	Larrea tridentata	-2.32246	-3.03366	-5.48228	-3.56824	0.801552	33.7333	-116.383	0.563199	yes
29	Larrea tridentata	-1.55834	-2.83463	-5.48228	-2.92289	0.801552	33.7333	-116.383	0.563199	yes
29	Larrea tridentata	-2.46586	-3.49598	-5.48228	-3.67676	0.801552	33.7333	-116.383	0.563199	yes
29	Larrea tridentata	-3.31347	-4.01805	-5.48228	-4.26208	0.801552	33.7333	-116.383	0.563199	yes
29	Larrea tridentata	-3.91792	-4.51848	-5.48228	-4.63456	0.801552	33.7333	-116.383	0.563199	yes
30	Myrtus communis	-0.441483	-1.33624	-5.0483	-1.4929	0.876388	38.5333	-8.01667	0.293056	yes
30	Myrtus communis	-0.388254	-1.21981	-5.0483	-1.40001	0.876388	38.5333	-8.01667	0.293056	yes
30	Myrtus communis	-0.345552	-1.1245	-5.0483	-1.32078	0.876388	38.5333	-8.01667	0.293056	yes
30	Myrtus communis	-0.270375	-1.02827	-5.0483	-1.1683	0.876388	38.5333	-8.01667	0.293056	yes
30	Myrtus communis	-0.16429	-1.15374	-5.0483	-0.910706	0.876388	38.5333	-8.01667	0.293056	yes
30	Myrtus communis	-0.279184	-1.27918	-5.0483	-1.18718	0.876388	38.5333	-8.01667	0.293056	yes
30	Myrtus communis	-0.488441	-1.41476	-5.0483	-1.57029	0.876388	38.5333	-8.01667	0.293056	yes
30	Myrtus communis	-1.0874	-2.03476	-5.0483	-2.34297	0.876388	38.5333	-8.01667	0.293056	yes
30	Myrtus communis	-1.35951	-2.28583	-5.0483	-2.61978	0.876388	38.5333	-8.01667	0.293056	yes
30	Myrtus communis	-0.77835	-1.83096	-5.0483	-1.98226	0.876388	38.5333	-8.01667	0.293056	yes
30	Myrtus communis	-0.63036	-1.9251	-5.0483	-1.78388	0.876388	38.5333	-8.01667	0.293056	yes
30	Myrtus communis	-0.366604	-1.51397	-5.0483	-1.36041	0.876388	38.5333	-8.01667	0.293056	yes
30	Myrtus communis	-0.323031	-1.22827	-5.0483	-1.27701	0.876388	38.5333	-8.01667	0.293056	yes
30	Myrtus communis	-0.290606	-1.53271	-5.0483	-1.21122	0.876388	38.5333	-8.01667	0.293056	yes
30	Myrtus communis	-0.394973	-1.53182	-5.0483	-1.41207	0.876388	38.5333	-8.01667	0.293056	yes
30	Myrtus communis	-0.783203	-1.80423	-5.0483	-1.98843	0.876388	38.5333	-8.01667	0.293056	yes
30	Myrtus communis	-1.63476	-3.22424	-5.0483	-2.87276	0.876388	38.5333	-8.01667	0.293056	yes
30	Myrtus communis	-1.64372	-3.26478	-5.0483	-2.88063	0.876388	38.5333	-8.01667	0.293056	yes
31	Prosopis glandulosa	-2.51436	-4.64545	-6.42508	-4.01932	0.655909	33.096	-116.186	0.297712	yes
31	Prosopis glandulosa	-2.53278	-4.33284	-6.42508	-4.03401	0.655909	33.096	-116.186	0.297712	yes
31	Prosopis glandulosa	-2.50963	-4.12385	-6.42508	-4.01554	0.655909	33.096	-116.186	0.297712	yes
31	Prosopis glandulosa	-2.23703	-4.26413	-6.42508	-3.79118	0.655909	33.096	-116.186	0.297712	yes
31	Prosopis glandulosa	-1.9863	-3.97229	-6.42508	-3.57241	0.655909	33.096	-116.186	0.297712	yes
31	Prosopis glandulosa	-2.0254	-3.76303	-6.42508	-3.6074	0.655909	33.096	-116.186	0.297712	yes
31	Prosopis glandulosa	-1.98166	-2.80914	-6.42508	-3.56823	0.655909	33.096	-116.186	0.297712	yes
31	Prosopis glandulosa	-1.09001	-1.60716	-6.42508	-2.6464	0.655909	33.096	-116.186	0.297712	yes
31	Prosopis glandulosa	-1.41849	-2.59797	-6.42508	-3.01893	0.655909	33.096	-116.186	0.297712	yes
31	Prosopis glandulosa	-2.01612	-3.63016	-6.42508	-3.59913	0.655909	33.096	-116.186	0.297712	yes
31	Prosopis glandulosa	-2.4897	-4.43477	-6.42508	-3.99956	0.655909	33.096	-116.186	0.297712	yes
31	Prosopis glandulosa	-3.00284	-4.69927	-6.42508	-4.39243	0.655909	33.096	-116.186	0.297712	yes
31	Prosopis glandulosa	-2.14602	-3.75951	-6.42508	-3.71326	0.655909	33.096	-116.186	0.297712	yes
31	Prosopis glandulosa	-1.6658	-3.093	-6.42508	-3.27152	0.655909	33.096	-116.186	0.297712	yes
31	Prosopis glandulosa	-1.45617	-1.7872	-6.42508	-3.05876	0.655909	33.096	-116.186	0.297712	yes
32	Tamarix ramosissima	-0.463688	-2.78559	-4.88368	-1.50483	-0.940943	37.1886	-99.7653	0.415207	yes
32	Tamarix ramosissima	-0.796536	-3.37115	-4.88368	-1.97232	-0.940943	37.1886	-99.7653	0.415207	yes
32	Tamarix ramosissima	-1.8409	-3.77186	-4.88368	-2.99839	-0.940943	37.1886	-99.7653	0.415207	yes
32	Tamarix ramosissima	-1.8494	-2.69994	-4.88368	-3.00531	-0.940943	37.1886	-99.7653	0.415207	yes
32	Tamarix ramosissima	-1.35312	-2.36442	-4.88368	-2.57064	-0.940943	37.1886	-99.7653	0.415207	yes
32	Tamarix ramosissima	-0.720016	-2.46707	-4.88368	-1.87519	-0.940943	37.1886	-99.7653	0.415207	yes
32	Tamarix ramosissima	-1.25975	-3.37461	-4.88368	-2.48037	-0.940943	37.1886	-99.7653	0.415207	yes
32	Tamarix ramosissima	-2.30411	-3.63724	-4.88368	-3.35448	-0.940943	37.1886	-99.7653	0.415207	yes
32	Tamarix ramosissima	-1.66896	-2.28963	-4.88368	-2.85494	-0.940943	37.1886	-99.7653	0.415207	yes
32	Tamarix ramosissima	-1.33344	-2.62074	-4.88368	-2.55188	-0.940943	37.1886	-99.7653	0.415207	yes
32	Tamarix ramosissima	-2.28571	-2.88	-4.88368	-3.34106	-0.940943	37.1886	-99.7653	0.415207	yes
32	Tamarix ramosissima	-2.10286	-2.90286	-4.88368	-3.20464	-0.940943	37.1886	-99.7653	0.415207	yes
32	Tamarix ramosissima	-1.21143	-2.42286	-4.88368	-2.43233	-0.940943	37.1886	-99.7653	0.415207	yes
32	Tamarix ramosissima	-1.28	-2.35429	-4.88368	-2.50022	-0.940943	37.1886	-99.7653	0.415207	yes
32	Tamarix ramosissima	-2.37714	-2.88	-4.88368	-3.40723	-0.940943	37.1886	-99.7653	0.415207	yes
32	Tamarix ramosissima	-2.49143	-2.92571	-4.88368	-3.48817	-0.940943	37.1886	-99.7653	0.415207	yes
32	Tamarix ramosissima	-1.69143	-2.42286	-4.88368	-2.87409	-0.940943	37.1886	-99.7653	0.415207	yes
32	Tamarix ramosissima	-1.30286	-2.35429	-4.88368	-2.52245	-0.940943	37.1886	-99.7653	0.415207	yes
35	Stanleya pinnata	-0.629931	-1.8618	-4.06061	-1.59934	0.873238	37.1	-117.667	0.463693	yes
35	Stanleya pinnata	-1.01244	-1.97989	-4.06061	-2.02759	0.873238	37.1	-117.667	0.463693	yes
35	Stanleya pinnata	-0.48092	-1.50236	-4.06061	-1.39744	0.873238	37.1	-117.667	0.463693	yes
35	Stanleya pinnata	-0.648004	-1.85439	-4.06061	-1.62213	0.873238	37.1	-117.667	0.463693	yes
35	Stanleya pinnata	-1.01943	-1.97513	-4.06061	-2.03457	0.873238	37.1	-117.667	0.463693	yes
35	Stanleya pinnata	-0.754286	-1.66019	-4.06061	-1.7501	0.873238	37.1	-117.667	0.463693	yes
35	Stanleya pinnata	-0.441612	-1.24386	-4.06061	-1.33911	0.873238	37.1	-117.667	0.463693	yes
35	Stanleya pinnata	-0.671556	-1.88171	-4.06061	-1.65134	0.873238	37.1	-117.667	0.463693	yes
35	Stanleya pinnata	-2.32449	-3.14521	-4.06061	-3.07227	0.873238	37.1	-117.667	0.463693	yes
35	Stanleya pinnata	-2.11432	-2.58542	-4.06061	-2.93009	0.873238	37.1	-117.667	0.463693	yes
35	Bouteloua eriopoda	-5.27894	-5.08027	-5.0034	-5.13932	0.905438	34.3333	-106.75	0.945974	yes
35	Bouteloua eriopoda	-5.64426	-5.86113	-5.0034	-5.31418	0.905438	34.3333	-106.75	0.945974	yes
35	Bouteloua eriopoda	-0.911168	-1.47142	-5.0034	-2.13517	0.905438	34.3333	-106.75	0.945974	yes
35	Bouteloua eriopoda	-1.18606	-1.45721	-5.0034	-2.43605	0.905438	34.3333	-106.75	0.945974	yes
35	Bouteloua eriopoda	-0.972995	-1.64168	-5.0034	-2.20642	0.905438	34.3333	-106.75	0.945974	yes
35	Bouteloua eriopoda	-1.95271	-2.9467	-5.0034	-3.12573	0.905438	34.3333	-106.75	0.945974	yes
35	Bouteloua eriopoda	-3.20549	-4.10905	-5.0034	-4.00479	0.905438	34.3333	-106.75	0.945974	yes
35	Bouteloua eriopoda	-5.00418	-5.51027	-5.0034	-5.00379	0.905438	34.3333	-106.75	0.945974	yes
35	Larrea tridentata	-3.72477	-5.65853	-7.68213	-5.34922	0.880737	34.3333	-106.75	0.260397	yes
35	Larrea tridentata	-4.19846	-5.42739	-7.68213	-5.67918	0.880737	34.3333	-106.75	0.260397	yes
35	Larrea tridentata	-2.39311	-4.09193	-7.68213	-4.28768	0.880737	34.3333	-106.75	0.260397	yes
35	Larrea tridentata	-2.19805	-4.40296	-7.68213	-4.10923	0.880737	34.3333	-106.75	0.260397	yes
35	Larrea tridentata	-2.22	-3.91881	-7.68213	-4.12969	0.880737	34.3333	-106.75	0.260397	yes
35	Larrea tridentata	-2.74797	-4.64558	-7.68213	-4.59459	0.880737	34.3333	-106.75	0.260397	yes
35	Larrea tridentata	-3.06091	-4.97659	-7.68213	-4.84915	0.880737	34.3333	-106.75	0.260397	yes
35	Larrea tridentata	-3.97411	-5.41978	-7.68213	-5.52536	0.880737	34.3333	-106.75	0.260397	yes
40	Acacia berlandieri	-0.297555	-1.97484	-7.56241	-1.50008	0.550236	24.7833	-99.5333	0.746677	yes
40	Acacia berlandieri	-0.374911	-2.78648	-7.56241	-1.68381	0.550236	24.7833	-99.5333	0.746677	yes
40	Acacia berlandieri	-0.316941	-2.07152	-7.56241	-1.54817	0.550236	24.7833	-99.5333	0.746677	yes
40	Acacia berlandieri	-0.471528	-3.50144	-7.56241	-1.88836	0.550236	24.7833	-99.5333	0.746677	yes
40	Acacia berlandieri	-0.394234	-2.96039	-7.56241	-1.72666	0.550236	24.7833	-99.5333	0.746677	yes
40	Acacia berlandieri	-0.654753	-3.30998	-7.56241	-2.2252	0.550236	24.7833	-99.5333	0.746677	yes
40	Acacia berlandieri	-1.25682	-3.80544	-7.56241	-3.08295	0.550236	24.7833	-99.5333	0.746677	yes
40	Acacia berlandieri	-2.26556	-4.72596	-7.56241	-4.13922	0.550236	24.7833	-99.5333	0.746677	yes
40	Acacia berlandieri	-2.30083	-3.98244	-7.56241	-4.17131	0.550236	24.7833	-99.5333	0.746677	yes
40	Acacia berlandieri	-3.82314	-4.21253	-7.56241	-5.377	0.550236	24.7833	-99.5333	0.746677	yes
40	Acacia berlandieri	-3.73478	-5.00943	-7.56241	-5.3145	0.550236	24.7833	-99.5333	0.746677	yes
40	Acacia berlandieri	-0.806847	-1.95799	-7.56241	-2.47016	0.550236	24.7833	-99.5333	0.746677	yes
40	Acacia berlandieri	-0.320115	-2.79476	-7.56241	-1.55591	0.550236	24.7833	-99.5333	0.746677	yes
40	Acacia berlandieri	-0.38025	-3.05632	-7.56241	-1.69576	0.550236	24.7833	-99.5333	0.746677	yes
40	Acacia berlandieri	-0.296511	-2.02315	-7.56241	-1.49744	0.550236	24.7833	-99.5333	0.746677	yes
40	Acacia berlandieri	-0.241259	-2.4857	-7.56241	-1.35074	0.550236	24.7833	-99.5333	0.746677	yes
40	Acacia berlandieri	-0.301394	-2.94883	-7.56241	-1.50972	0.550236	24.7833	-99.5333	0.746677	yes
40	Acacia berlandieri	-0.332611	-2.83603	-7.56241	-1.58598	0.550236	24.7833	-99.5333	0.746677	yes
40	Acacia berlandieri	-0.306422	-2.95371	-7.56241	-1.52226	0.550236	24.7833	-99.5333	0.746677	yes
40	Acacia berlandieri	-0.337638	-2.84091	-7.56241	-1.59792	0.550236	24.7833	-99.5333	0.746677	yes
40	Acacia berlandieri	-1.40475	-3.50532	-7.56241	-3.25934	0.550236	24.7833	-99.5333	0.746677	yes
40	Acacia berlandieri	-1.21554	-3.7765	-7.56241	-3.0319	0.550236	24.7833	-99.5333	0.746677	yes
40	Acacia berlandieri	-1.21827	-3.98051	-7.56241	-3.0353	0.550236	24.7833	-99.5333	0.746677	yes
40	Acacia berlandieri	-0.616147	-3.23466	-7.56241	-2.1586	0.550236	24.7833	-99.5333	0.746677	yes
40	Acacia berlandieri	-2.20135	-4.70477	-7.56241	-4.08014	0.550236	24.7833	-99.5333	0.746677	yes
40	Acacia berlandieri	-1.74354	-5.25408	-7.56241	-3.63117	0.550236	24.7833	-99.5333	0.746677	yes
40	Acacia berlandieri	-2.26379	-3.93287	-7.56241	-4.13759	0.550236	24.7833	-99.5333	0.746677	yes
40	Acacia berlandieri	-3.70512	-4.94244	-7.56241	-5.29336	0.550236	24.7833	-99.5333	0.746677	yes
40	Acacia berlandieri	-3.76496	-4.13904	-7.56241	-5.33594	0.550236	24.7833	-99.5333	0.746677	yes
40	Acacia berlandieri	-3.65245	-3.8251	-7.56241	-5.2556	0.550236	24.7833	-99.5333	0.746677	yes
40	Acacia berlandieri	-4.37441	-5.17996	-7.56241	-5.75162	0.550236	24.7833	-99.5333	0.746677	yes
40	Acacia berlandieri	-4.69323	-5.58511	-7.56241	-5.95753	0.550236	24.7833	-99.5333	0.746677	yes
40	Acacia berlandieri	-3.28585	-3.89012	-7.56241	-4.98487	0.550236	24.7833	-99.5333	0.746677	yes
40	Acacia berlandieri	-4.29527	-5.76293	-7.56241	-5.69935	0.550236	24.7833	-99.5333	0.746677	yes
40	Acacia berlandieri	-4.55683	-5.10355	-7.56241	-5.87031	0.550236	24.7833	-99.5333	0.746677	yes
40	Acacia berlandieri	-5.50884	-5.96924	-7.56241	-6.45446	0.550236	24.7833	-99.5333	0.746677	yes
40	Acacia berlandieri	-5.88536	-6.77738	-7.56241	-6.67139	0.550236	24.7833	-99.5333	0.746677	yes
40	Acacia berlandieri	-5.88794	-6.46344	-7.56241	-6.67286	0.550236	24.7833	-99.5333	0.746677	yes
40	Acacia berlandieri	-2.98397	-4.39409	-7.56241	-4.75037	0.550236	24.7833	-99.5333	0.746677	yes
40	Acacia berlandieri	-5.1159	-6.00778	-7.56241	-6.22001	0.550236	24.7833	-99.5333	0.746677	yes
40	Acacia berlandieri	-4.4853	-6.1833	-7.56241	-5.82406	0.550236	24.7833	-99.5333	0.746677	yes
40	Acacia berlandieri	-0.430475	-1.35127	-7.56241	-1.80428	0.550236	24.7833	-99.5333	0.746677	yes
41	Quercus petraea	-0.603679	-1.44966	-4.86872	-1.71439	0.759722	41.1167	-3.5	0.446907	yes
41	Quercus petraea	-2.47602	-3.12081	-4.86872	-3.47204	0.759722	41.1167	-3.5	0.446907	yes
41	Quercus petraea	-0.504199	-1.67114	-4.86872	-1.56678	0.759722	41.1167	-3.5	0.446907	yes
41	Quercus petraea	-1.03481	-2.33557	-4.86872	-2.24459	0.759722	41.1167	-3.5	0.446907	yes
41	Quercus petraea	-0.419753	-1.79195	-4.86872	-1.42957	0.759722	41.1167	-3.5	0.446907	yes
41	Quercus petraea	-0.408709	-1.67114	-4.86872	-1.41063	0.759722	41.1167	-3.5	0.446907	yes
41	Quercus petraea	-1.61775	-2.53691	-4.86872	-2.80648	0.759722	41.1167	-3.5	0.446907	yes
41	Quercus petraea	-0.444906	-1.91275	-4.86872	-1.47178	0.759722	41.1167	-3.5	0.446907	yes
41	Quercus petraea	-0.809692	-2.47651	-4.86872	-1.98549	0.759722	41.1167	-3.5	0.446907	yes
41	Quercus petraea	-0.30016	-1.36913	-4.86872	-1.20888	0.759722	41.1167	-3.5	0.446907	yes
41	Quercus petraea	-2.35744	-3.20134	-4.86872	-3.38787	0.759722	41.1167	-3.5	0.446907	yes
41	Quercus pyrenaica	-0.633451	-1.51007	-5.42242	-1.85333	0.164295	41.1167	-3.5	0.365122	yes
41	Quercus pyrenaica	-2.18922	-2.79866	-5.42242	-3.44541	0.164295	41.1167	-3.5	0.365122	yes
41	Quercus pyrenaica	-0.398295	-1.79195	-5.42242	-1.4696	0.164295	41.1167	-3.5	0.365122	yes
41	Quercus pyrenaica	-0.898841	-2.27517	-5.42242	-2.20769	0.164295	41.1167	-3.5	0.365122	yes
41	Quercus pyrenaica	-0.374234	-1.93289	-5.42242	-1.42452	0.164295	41.1167	-3.5	0.365122	yes
41	Quercus pyrenaica	-0.302805	-1.69128	-5.42242	-1.28138	0.164295	41.1167	-3.5	0.365122	yes
41	Quercus pyrenaica	-1.61737	-2.65772	-5.42242	-2.96143	0.164295	41.1167	-3.5	0.365122	yes
41	Quercus pyrenaica	-0.293777	-1.91275	-5.42242	-1.26213	0.164295	41.1167	-3.5	0.365122	yes
41	Quercus pyrenaica	-0.477744	-2.47651	-5.42242	-1.60951	0.164295	41.1167	-3.5	0.365122	yes
41	Quercus pyrenaica	-0.209373	-1.22819	-5.42242	-1.06551	0.164295	41.1167	-3.5	0.365122	yes
41	Quercus pyrenaica	-1.605	-2.77852	-5.42242	-2.95008	0.164295	41.1167	-3.5	0.365122	yes
44	Rhus laurina	-0.356647	-0.875163	-4.07558	-1.20563	0.893264	34.0417	-118.708	1.01184	yes
44	Rhus laurina	-0.35156	-0.390288	-4.07558	-1.197	0.893264	34.0417	-118.708	1.01184	yes
44	Rhus laurina	-0.608041	-0.918168	-4.07558	-1.5742	0.893264	34.0417	-118.708	1.01184	yes
44	Rhus laurina	-0.547589	-1.44516	-4.07558	-1.4939	0.893264	34.0417	-118.708	1.01184	yes
44	Rhus laurina	-0.595129	-1.81281	-4.07558	-1.5574	0.893264	34.0417	-118.708	1.01184	yes
44	Rhus laurina	-0.75066	-1.63493	-4.07558	-1.74911	0.893264	34.0417	-118.708	1.01184	yes
44	Rhus laurina	-0.901888	-2.08231	-4.07558	-1.91721	0.893264	34.0417	-118.708	1.01184	yes
44	Rhus laurina	-0.678861	-1.67563	-4.07558	-1.66336	0.893264	34.0417	-118.708	1.01184	yes
44	Rhus laurina	-0.344909	-1.87115	-4.07558	-1.18562	0.893264	34.0417	-118.708	1.01184	yes
44	Rhus laurina	-1.91822	-2.14123	-4.07558	-2.79604	0.893264	34.0417	-118.708	1.01184	yes
44	Rhus laurina	-1.96459	-2.81375	-4.07558	-2.82963	0.893264	34.0417	-118.708	1.01184	yes
44	Rhus laurina	-3.74606	-3.75848	-4.07558	-3.90735	0.893264	34.0417	-118.708	1.01184	yes
44	Rhus laurina	-4.0045	-4.43129	-4.07558	-4.03988	0.893264	34.0417	-118.708	1.01184	yes
44	Rhus laurina	-3.05448	-4.20521	-4.07558	-3.52828	0.893264	34.0417	-118.708	1.01184	yes
44	Rhus laurina	-4.46875	-4.09034	-4.07558	-4.26764	0.893264	34.0417	-118.708	1.01184	yes
44	Rhus laurina	-4.14086	-4.21385	-4.07558	-4.10809	0.893264	34.0417	-118.708	1.01184	yes
44	Ceanothus spinosus	-0.362616	-0.939361	-3.8511	-1.18172	0.907581	34.0417	-118.708	1.29104	yes
44	Ceanothus spinosus	-0.412539	-1.12918	-3.8511	-1.26045	0.907581	34.0417	-118.708	1.29104	yes
44	Ceanothus spinosus	-0.619776	-0.998489	-3.8511	-1.54493	0.907581	34.0417	-118.708	1.29104	yes
44	Ceanothus spinosus	-0.563274	-1.76645	-3.8511	-1.47283	0.907581	34.0417	-118.708	1.29104	yes
44	Ceanothus spinosus	-0.718653	-2.00559	-3.8511	-1.66361	0.907581	34.0417	-118.708	1.29104	yes
44	Ceanothus spinosus	-0.928019	-1.97222	-3.8511	-1.89047	0.907581	34.0417	-118.708	1.29104	yes
44	Ceanothus spinosus	-0.819466	-2.06607	-3.8511	-1.77647	0.907581	34.0417	-118.708	1.29104	yes
44	Ceanothus spinosus	-0.918731	-2.06124	-3.8511	-1.88099	0.907581	34.0417	-118.708	1.29104	yes
44	Ceanothus spinosus	-0.462461	-1.51762	-3.8511	-1.33454	0.907581	34.0417	-118.708	1.29104	yes
44	Ceanothus spinosus	-2.0387	-2.18943	-3.8511	-2.80201	0.907581	34.0417	-118.708	1.29104	yes
44	Ceanothus spinosus	-2.14087	-3.48839	-3.8511	-2.87136	0.907581	34.0417	-118.708	1.29104	yes
44	Ceanothus spinosus	-2.92647	-2.85888	-3.8511	-3.3571	0.907581	34.0417	-118.708	1.29104	yes
44	Ceanothus spinosus	-3.76606	-3.83691	-3.8511	-3.80834	0.907581	34.0417	-118.708	1.29104	yes
44	Ceanothus spinosus	-4.50155	-3.94824	-3.8511	-4.16364	0.907581	34.0417	-118.708	1.29104	yes
44	Ceanothus spinosus	-4.34056	-3.89757	-3.8511	-4.08851	0.907581	34.0417	-118.708	1.29104	yes
44	Ceanothus spinosus	-5.33456	-5.03312	-3.8511	-4.53254	0.907581	34.0417	-118.708	1.29104	yes
45	Vicia faba	-0.145771	-0.673553	-3.02803	-0.664379	0.57483	37.8833	-4.76667	0.283683	yes
45	Vicia faba	-0.118267	-0.751601	-3.02803	-0.598427	0.57483	37.8833	-4.76667	0.283683	yes
45	Vicia faba	-0.168538	-0.801862	-3.02803	-0.714379	0.57483	37.8833	-4.76667	0.283683	yes
45	Vicia faba	-0.335566	-0.807763	-3.02803	-1.00802	0.57483	37.8833	-4.76667	0.283683	yes
45	Vicia faba	-0.241512	-0.935945	-3.02803	-0.855164	0.57483	37.8833	-4.76667	0.283683	yes
45	Vicia faba	-0.220004	-0.897771	-3.02803	-0.816197	0.57483	37.8833	-4.76667	0.283683	yes
45	Vicia faba	-0.620536	-1.29829	-3.02803	-1.37077	0.57483	37.8833	-4.76667	0.283683	yes
45	Vicia faba	-0.665147	-1.65403	-3.02803	-1.41918	0.57483	37.8833	-4.76667	0.283683	yes
45	Vicia faba	-0.776579	-1.67656	-3.02803	-1.53346	0.57483	37.8833	-4.76667	0.283683	yes
45	Vicia faba	-0.91582	-1.57137	-3.02803	-1.66527	0.57483	37.8833	-4.76667	0.283683	yes
45	Vicia faba	-0.151316	-0.651332	-3.02803	-0.676897	0.57483	37.8833	-4.76667	0.283683	yes
45	Vicia faba	-0.123822	-0.74048	-3.02803	-0.612321	0.57483	37.8833	-4.76667	0.283683	yes
45	Vicia faba	-0.190759	-0.785195	-3.02803	-0.760016	0.57483	37.8833	-4.76667	0.283683	yes
45	Vicia faba	-0.229993	-0.607769	-3.02803	-0.834521	0.57483	37.8833	-4.76667	0.283683	yes
45	Vicia faba	-0.163716	-0.702609	-3.02803	-0.704086	0.57483	37.8833	-4.76667	0.283683	yes
45	Vicia faba	-0.203327	-0.786663	-3.02803	-0.784653	0.57483	37.8833	-4.76667	0.283683	yes
45	Vicia faba	-0.259415	-1.08181	-3.02803	-0.886294	0.57483	37.8833	-4.76667	0.283683	yes
45	Vicia faba	-0.320703	-1.18189	-3.02803	-0.985442	0.57483	37.8833	-4.76667	0.283683	yes
45	Vicia faba	-0.248797	-1.00435	-3.02803	-0.867966	0.57483	37.8833	-4.76667	0.283683	yes
45	Vicia faba	-0.349161	-1.14359	-3.02803	-1.02824	0.57483	37.8833	-4.76667	0.283683	yes
45	Vicia faba	-0.693909	-1.14946	-3.02803	-1.44954	0.57483	37.8833	-4.76667	0.283683	yes
45	Vicia faba	-0.0933393	-0.791024	-3.02803	-0.531633	0.57483	37.8833	-4.76667	0.283683	yes
45	Vicia faba	-0.297345	-0.698506	-3.02803	-0.948878	0.57483	37.8833	-4.76667	0.283683	yes
45	Vicia faba	-0.111772	-0.855933	-3.02803	-0.581764	0.57483	37.8833	-4.76667	0.283683	yes
45	Vicia faba	-0.188001	-0.955439	-3.02803	-0.754501	0.57483	37.8833	-4.76667	0.283683	yes
45	Vicia faba	-0.385954	-0.984782	-3.02803	-1.08105	0.57483	37.8833	-4.76667	0.283683	yes
45	Vicia faba	-0.223864	-1.00293	-3.02803	-0.823326	0.57483	37.8833	-4.76667	0.283683	yes
45	Vicia faba	-0.474505	-1.40472	-3.02803	-1.19867	0.57483	37.8833	-4.76667	0.283683	yes
45	Vicia faba	-0.678511	-1.33547	-3.02803	-1.43337	0.57483	37.8833	-4.76667	0.283683	yes
45	Vicia faba	-0.64405	-1.2138	-3.02803	-1.3965	0.57483	37.8833	-4.76667	0.283683	yes
45	Vicia faba	-0.946513	-1.26627	-3.02803	-1.69295	0.57483	37.8833	-4.76667	0.283683	yes
45	Vicia faba	-0.0875141	-0.727061	-3.02803	-0.514777	0.57483	37.8833	-4.76667	0.283683	yes
45	Vicia faba	-0.291531	-0.704319	-3.02803	-0.939556	0.57483	37.8833	-4.76667	0.283683	yes
45	Vicia faba	-0.15826	-0.925709	-3.02803	-0.692253	0.57483	37.8833	-4.76667	0.283683	yes
45	Vicia faba	-0.118236	-0.833339	-3.02803	-0.598349	0.57483	37.8833	-4.76667	0.283683	yes
45	Vicia faba	-0.211529	-0.723151	-3.02803	-0.800323	0.57483	37.8833	-4.76667	0.283683	yes
45	Vicia faba	-0.113391	-0.857563	-3.02803	-0.585962	0.57483	37.8833	-4.76667	0.283683	yes
45	Vicia faba	-0.14311	-0.724496	-3.02803	-0.658285	0.57483	37.8833	-4.76667	0.283683	yes
45	Vicia faba	-0.306419	-0.9227	-3.02803	-0.963247	0.57483	37.8833	-4.76667	0.283683	yes
45	Vicia faba	-0.266122	-0.946377	-3.02803	-0.897677	0.57483	37.8833	-4.76667	0.283683	yes
45	Vicia faba	-0.301164	-0.975571	-3.02803	-0.954952	0.57483	37.8833	-4.76667	0.283683	yes
45	Vicia faba	-0.499299	-1.12721	-3.02803	-1.22959	0.57483	37.8833	-4.76667	0.283683	yes
45	Vicia faba	-0.313304	-0.894703	-3.02803	-0.974009	0.57483	37.8833	-4.76667	0.283683	yes
51	Justicia californica	-1.33171	-2.67805	-4.56942	-2.46681	0.707311	29.0167	-110.95	0.557257	yes
51	Justicia californica	-1.03902	-2.15122	-4.56942	-2.17893	0.707311	29.0167	-110.95	0.557257	yes
51	Justicia californica	-2.60488	-3.32195	-4.56942	-3.45004	0.707311	29.0167	-110.95	0.557257	yes
51	Justicia californica	-3.10244	-3.26341	-4.56942	-3.76515	0.707311	29.0167	-110.95	0.557257	yes
51	Justicia californica	-2.97073	-3.73171	-4.56942	-3.68436	0.707311	29.0167	-110.95	0.557257	yes
51	Justicia californica	-3.39512	-3.81951	-4.56942	-3.93875	0.707311	29.0167	-110.95	0.557257	yes
51	Justicia californica	-0.84878	-2.53171	-4.56942	-1.96937	0.707311	29.0167	-110.95	0.557257	yes
51	Justicia californica	-1.2	-2.63415	-4.56942	-2.34165	0.707311	29.0167	-110.95	0.557257	yes
51	Justicia californica	-1.72683	-2.94146	-4.56942	-2.80902	0.707311	29.0167	-110.95	0.557257	yes
52	Quercus pubescens	-0.298377	-2.25587	-8.44535	-1.58742	0.211525	43.2833	11.5833	0.388169	yes
52	Quercus pubescens	-2.00106	-3.29895	-8.44535	-4.11092	0.211525	43.2833	11.5833	0.388169	yes
52	Quercus pubescens	-1.53352	-3.23567	-8.44535	-3.59877	0.211525	43.2833	11.5833	0.388169	yes
52	Quercus pubescens	-3.5766	-4.61917	-8.44535	-5.49596	0.211525	43.2833	11.5833	0.388169	yes
52	Quercus pubescens	-0.556404	-2.72663	-8.44535	-2.16772	0.211525	43.2833	11.5833	0.388169	yes
52	Quercus pubescens	-0.323414	-2.06811	-8.44535	-1.65268	0.211525	43.2833	11.5833	0.388169	yes
52	Quercus pubescens	-0.45856	-2.03301	-8.44535	-1.96792	0.211525	43.2833	11.5833	0.388169	yes
52	Quercus pubescens	-0.374471	-2.43831	-8.44535	-1.77835	0.211525	43.2833	11.5833	0.388169	yes
52	Quercus pubescens	-1.26869	-2.90697	-8.44535	-3.2733	0.211525	43.2833	11.5833	0.388169	yes
52	Quercus pubescens	-2.73726	-3.71598	-8.44535	-4.80803	0.211525	43.2833	11.5833	0.388169	yes
52	Quercus pubescens	-3.50426	-4.69577	-8.44535	-5.4401	0.211525	43.2833	11.5833	0.388169	yes
52	Quercus pubescens	-0.611763	-3.05858	-8.44535	-2.273	0.211525	43.2833	11.5833	0.388169	yes
52	Quercus pubescens	-0.325841	-3.4406	-8.44535	-1.65887	0.211525	43.2833	11.5833	0.388169	yes
52	Quercus pubescens	-1.30886	-3.90757	-8.44535	-3.32472	0.211525	43.2833	11.5833	0.388169	yes
52	Quercus pubescens	-1.63843	-4.04605	-8.44535	-3.71983	0.211525	43.2833	11.5833	0.388169	yes
52	Quercus pubescens	-2.06366	-4.31841	-8.44535	-4.17472	0.211525	43.2833	11.5833	0.388169	yes
52	Quercus pubescens	-2.24036	-4.62899	-8.44535	-4.34979	0.211525	43.2833	11.5833	0.388169	yes
52	Quercus pubescens	-1.34707	-4.25164	-8.44535	-3.37291	0.211525	43.2833	11.5833	0.388169	yes
52	Quercus pubescens	-1.00783	-3.98883	-8.44535	-2.91745	0.211525	43.2833	11.5833	0.388169	yes
52	Quercus ilex	-0.532451	-2.8303	-8.5501	-2.13366	0.243371	43.2833	11.5833	0.607368	yes
52	Quercus ilex	-1.76706	-2.93729	-8.5501	-3.88697	0.243371	43.2833	11.5833	0.607368	yes
52	Quercus ilex	-2.85269	-4.29952	-8.5501	-4.9387	0.243371	43.2833	11.5833	0.607368	yes
52	Quercus ilex	-5.72551	-6.32128	-8.5501	-6.99669	0.243371	43.2833	11.5833	0.607368	yes
52	Quercus ilex	-0.790444	-3.00322	-8.5501	-2.59969	0.243371	43.2833	11.5833	0.607368	yes
52	Quercus ilex	-0.600041	-2.79154	-8.5501	-2.26504	0.243371	43.2833	11.5833	0.607368	yes
52	Quercus ilex	-0.543665	-3.01172	-8.5501	-2.15601	0.243371	43.2833	11.5833	0.607368	yes
52	Quercus ilex	-0.629855	-2.97022	-8.5501	-2.32063	0.243371	43.2833	11.5833	0.607368	yes
52	Quercus ilex	-1.41755	-3.01328	-8.5501	-3.48141	0.243371	43.2833	11.5833	0.607368	yes
52	Quercus ilex	-3.46066	-4.46068	-8.5501	-5.43958	0.243371	43.2833	11.5833	0.607368	yes
52	Quercus ilex	-3.88727	-4.69577	-8.5501	-5.76512	0.243371	43.2833	11.5833	0.607368	yes
52	Quercus ilex	-0.675626	-3.22875	-8.5501	-2.40347	0.243371	43.2833	11.5833	0.607368	yes
52	Quercus ilex	-0.593367	-3.861	-8.5501	-2.25241	0.243371	43.2833	11.5833	0.607368	yes
52	Quercus ilex	-1.74825	-4.19431	-8.5501	-3.86623	0.243371	43.2833	11.5833	0.607368	yes
52	Quercus ilex	-1.88685	-4.48567	-8.5501	-4.01656	0.243371	43.2833	11.5833	0.607368	yes
52	Quercus ilex	-2.1592	-4.54772	-8.5501	-4.29668	0.243371	43.2833	11.5833	0.607368	yes
52	Quercus ilex	-2.24047	-4.66731	-8.5501	-4.37679	0.243371	43.2833	11.5833	0.607368	yes
52	Quercus ilex	-1.40451	-4.42351	-8.5501	-3.46536	0.243371	43.2833	11.5833	0.607368	yes
52	Quercus ilex	-1.16082	-4.19925	-8.5501	-3.15041	0.243371	43.2833	11.5833	0.607368	yes
55	Quercus coccifera	-0.127199	-0.377193	-3.16271	-0.634267	0.819845	38.4594	-9.00556	0.914665	yes
55	Quercus coccifera	-0.161921	-1.31814	-3.16271	-0.715619	0.819845	38.4594	-9.00556	0.914665	yes
55	Quercus coccifera	-0.196296	-0.633688	-3.16271	-0.787927	0.819845	38.4594	-9.00556	0.914665	yes
55	Quercus coccifera	-1.07778	-2.32786	-3.16271	-1.84627	0.819845	38.4594	-9.00556	0.914665	yes
55	Quercus coccifera	-3.02002	-3.36383	-3.16271	-3.09054	0.819845	38.4594	-9.00556	0.914665	yes
55	Quercus coccifera	-1.27257	-1.4601	-3.16271	-2.00618	0.819845	38.4594	-9.00556	0.914665	yes
55	Quercus coccifera	-0.588773	-0.995315	-3.16271	-1.3646	0.819845	38.4594	-9.00556	0.914665	yes
55	Quercus coccifera	-0.279282	-0.654482	-3.16271	-0.939835	0.819845	38.4594	-9.00556	0.914665	yes
55	Arbutus unedo	-0.0648148	-0.502188	-4.28509	-0.527008	0.697571	38.4594	-9.00556	0.799068	yes
55	Arbutus unedo	-0.193056	-1.56813	-4.28509	-0.909538	0.697571	38.4594	-9.00556	0.799068	yes
55	Arbutus unedo	-0.196181	-1.44627	-4.28509	-0.91687	0.697571	38.4594	-9.00556	0.799068	yes
55	Arbutus unedo	-0.984144	-2.85921	-4.28509	-2.05357	0.697571	38.4594	-9.00556	0.799068	yes
55	Arbutus unedo	-3.48889	-3.58246	-4.28509	-3.86655	0.697571	38.4594	-9.00556	0.799068	yes
55	Arbutus unedo	-0.897569	-1.11636	-4.28509	-1.96116	0.697571	38.4594	-9.00556	0.799068	yes
55	Arbutus unedo	-0.307523	-1.40143	-4.28509	-1.14794	0.697571	38.4594	-9.00556	0.799068	yes
55	Arbutus unedo	-0.279282	-0.873224	-4.28509	-1.09396	0.697571	38.4594	-9.00556	0.799068	yes
55	Cistus albidus	-0.0334491	-0.471055	-5.87137	-0.443161	0.817996	38.4594	-9.00556	0.555781	yes
55	Cistus albidus	-0.193056	-2.00561	-5.87137	-1.06466	0.817996	38.4594	-9.00556	0.555781	yes
55	Cistus albidus	-0.352431	-1.38378	-5.87137	-1.43849	0.817996	38.4594	-9.00556	0.555781	yes
55	Cistus albidus	-3.29664	-5.01526	-5.87137	-4.39952	0.817996	38.4594	-9.00556	0.555781	yes
55	Cistus albidus	-1.6162	-2.11632	-5.87137	-3.08048	0.817996	38.4594	-9.00556	0.555781	yes
55	Cistus albidus	-0.495023	-1.40132	-5.87137	-1.70484	0.817996	38.4594	-9.00556	0.555781	yes
55	Cistus albidus	-0.341782	-1.31071	-5.87137	-1.41659	0.817996	38.4594	-9.00556	0.555781	yes
55	Cistus monspeliensis	-0.0959491	-0.502188	-4.52452	-0.658881	0.880903	38.4594	-9.00556	0.96992	yes
55	Cistus monspeliensis	-0.224306	-1.63063	-4.52452	-1.00741	0.880903	38.4594	-9.00556	0.96992	yes
55	Cistus monspeliensis	-0.258565	-1.10265	-4.52452	-1.08161	0.880903	38.4594	-9.00556	0.96992	yes
55	Cistus monspeliensis	-4.48438	-5.14037	-4.52452	-4.50441	0.880903	38.4594	-9.00556	0.96992	yes
55	Cistus monspeliensis	-2.24132	-2.30381	-4.52452	-3.18448	0.880903	38.4594	-9.00556	0.96992	yes
55	Cistus monspeliensis	-0.526157	-1.43268	-4.52452	-1.54292	0.880903	38.4594	-9.00556	0.96992	yes
55	Cistus monspeliensis	-0.373032	-0.967086	-4.52452	-1.29915	0.880903	38.4594	-9.00556	0.96992	yes
56	Juniperus osteosperma	-0.75	-1.85938	-5.45235	-2.02219	0.94926	38.9333	-110.367	0.879781	yes
56	Juniperus osteosperma	-1.01562	-2.04688	-5.45235	-2.3532	0.94926	38.9333	-110.367	0.879781	yes
56	Juniperus osteosperma	-2.95312	-3.5625	-5.45235	-4.01266	0.94926	38.9333	-110.367	0.879781	yes
56	Juniperus osteosperma	-4.85938	-5.34375	-5.45235	-5.14733	0.94926	38.9333	-110.367	0.879781	yes
56	Juniperus osteosperma	-4.79688	-5.26562	-5.45235	-5.11412	0.94926	38.9333	-110.367	0.879781	yes
56	Juniperus osteosperma	-5.20312	-5.54688	-5.45235	-5.32628	0.94926	38.9333	-110.367	0.879781	yes
56	Juniperus osteosperma	-5.51562	-5.75	-5.45235	-5.4839	0.94926	38.9333	-110.367	0.879781	yes
56	Juniperus osteosperma	-5.54688	-5.82812	-5.45235	-5.49941	0.94926	38.9333	-110.367	0.879781	yes
56	Juniperus osteosperma	-2.84375	-3.5625	-5.45235	-3.93766	0.94926	38.9333	-110.367	0.879781	yes
56	Juniperus osteosperma	-1.53125	-2.20312	-5.45235	-2.88945	0.94926	38.9333	-110.367	0.879781	yes
56	Pinus edulis	-1.10938	-2.0625	-2.54915	-1.68165	-1.30809	38.9333	-110.367	0.619079	yes
56	Pinus edulis	-0.8125	-1.92188	-2.54915	-1.43916	-1.30809	38.9333	-110.367	0.619079	yes
56	Pinus edulis	-1.76562	-2.04688	-2.54915	-2.12152	-1.30809	38.9333	-110.367	0.619079	yes
56	Pinus edulis	-2.28125	-2.28125	-2.54915	-2.41148	-1.30809	38.9333	-110.367	0.619079	yes
56	Pinus edulis	-2.35938	-2.32812	-2.54915	-2.45243	-1.30809	38.9333	-110.367	0.619079	yes
56	Pinus edulis	-2.35938	-2.28125	-2.54915	-2.45243	-1.30809	38.9333	-110.367	0.619079	yes
56	Pinus edulis	-2.39062	-2.28125	-2.54915	-2.46861	-1.30809	38.9333	-110.367	0.619079	yes
56	Pinus edulis	-2.26562	-2.4375	-2.54915	-2.40321	-1.30809	38.9333	-110.367	0.619079	yes
56	Pinus edulis	-1.79688	-2.28125	-2.54915	-2.14021	-1.30809	38.9333	-110.367	0.619079	yes
59	Halimium halimifolium	-1.45455	-2.48221	-5.84144	-2.9149	0.424331	37.0427	-6.43664	0.549434	yes
59	Halimium halimifolium	-0.901186	-1.83399	-5.84144	-2.29439	0.424331	37.0427	-6.43664	0.549434	yes
59	Halimium halimifolium	-0.363636	-1.81818	-5.84144	-1.45745	0.424331	37.0427	-6.43664	0.549434	yes
59	Halimium halimifolium	-0.363636	-1.86561	-5.84144	-1.45745	0.424331	37.0427	-6.43664	0.549434	yes
59	Halimium halimifolium	-0.205534	-1.81818	-5.84144	-1.09572	0.424331	37.0427	-6.43664	0.549434	yes
59	Halimium halimifolium	-0.237154	-1.88142	-5.84144	-1.177	0.424331	37.0427	-6.43664	0.549434	yes
59	Halimium halimifolium	-0.379447	-1.91304	-5.84144	-1.4888	0.424331	37.0427	-6.43664	0.549434	yes
59	Halimium halimifolium	-0.490119	-1.75494	-5.84144	-1.69204	0.424331	37.0427	-6.43664	0.549434	yes
59	Halimium halimifolium	-0.537549	-1.86561	-5.84144	-1.77202	0.424331	37.0427	-6.43664	0.549434	yes
59	Halimium halimifolium	-0.189723	-1.81818	-5.84144	-1.05274	0.424331	37.0427	-6.43664	0.549434	yes
59	Halimium halimifolium	-0.679842	-1.89723	-5.84144	-1.9928	0.424331	37.0427	-6.43664	0.549434	yes
59	Halimium halimifolium	-1.12253	-2.68775	-5.84144	-2.5607	0.424331	37.0427	-6.43664	0.549434	yes
59	Halimium halimifolium	-1.77075	-2.81423	-5.84144	-3.21617	0.424331	37.0427	-6.43664	0.549434	yes
59	Halimium halimifolium	-2.1502	-3.01976	-5.84144	-3.54404	0.424331	37.0427	-6.43664	0.549434	yes
59	Halimium halimifolium	-1.13834	-1.83399	-5.84144	-2.57867	0.424331	37.0427	-6.43664	0.549434	yes
59	Halimium halimifolium	-0.237154	-1.43874	-5.84144	-1.177	0.424331	37.0427	-6.43664	0.549434	yes
59	Halimium halimifolium	-1.72332	-2.97233	-5.84144	-3.1728	0.424331	37.0427	-6.43664	0.549434	yes
59	Halimium halimifolium	-0.948617	-2.00791	-5.84144	-2.35399	0.424331	37.0427	-6.43664	0.549434	yes
59	Halimium halimifolium	-0.458498	-1.94466	-5.84144	-1.63655	0.424331	37.0427	-6.43664	0.549434	yes
59	Halimium halimifolium	-0.363636	-1.86561	-5.84144	-1.45745	0.424331	37.0427	-6.43664	0.549434	yes
59	Halimium halimifolium	-0.221344	-1.70751	-5.84144	-1.13709	0.424331	37.0427	-6.43664	0.549434	yes
59	Halimium halimifolium	-0.252964	-1.89723	-5.84144	-1.2156	0.424331	37.0427	-6.43664	0.549434	yes
59	Halimium halimifolium	-0.332016	-1.94466	-5.84144	-1.39264	0.424331	37.0427	-6.43664	0.549434	yes
59	Halimium halimifolium	-0.363636	-1.73913	-5.84144	-1.45745	0.424331	37.0427	-6.43664	0.549434	yes
59	Halimium halimifolium	-0.55336	-1.92885	-5.84144	-1.79789	0.424331	37.0427	-6.43664	0.549434	yes
59	Halimium halimifolium	-0.316206	-2.03953	-5.84144	-1.35908	0.424331	37.0427	-6.43664	0.549434	yes
59	Halimium halimifolium	-0.316206	-2.54545	-5.84144	-1.35908	0.424331	37.0427	-6.43664	0.549434	yes
59	Halimium halimifolium	-1.72332	-3.52569	-5.84144	-3.1728	0.424331	37.0427	-6.43664	0.549434	yes
59	Halimium halimifolium	-2.62451	-3.88933	-5.84144	-3.91547	0.424331	37.0427	-6.43664	0.549434	yes
59	Halimium halimifolium	-3.39921	-3.95257	-5.84144	-4.45604	0.424331	37.0427	-6.43664	0.549434	yes
59	Halimium halimifolium	-1.72332	-2.70356	-5.84144	-3.1728	0.424331	37.0427	-6.43664	0.549434	yes
59	Halimium halimifolium	-0.347826	-1.61265	-5.84144	-1.42541	0.424331	37.0427	-6.43664	0.549434	yes
59	Halimium halimifolium	-0.474308	-1.81818	-5.84144	-1.66453	0.424331	37.0427	-6.43664	0.549434	yes
59	Halimium halimifolium	-0.901186	-1.81818	-5.84144	-2.29439	0.424331	37.0427	-6.43664	0.549434	yes
59	Halimium halimifolium	-0.300395	-1.56522	-5.84144	-1.32467	0.424331	37.0427	-6.43664	0.549434	yes
59	Halimium halimifolium	-0.363636	-1.64427	-5.84144	-1.45745	0.424331	37.0427	-6.43664	0.549434	yes
59	Halimium halimifolium	-0.189723	-1.61265	-5.84144	-1.05274	0.424331	37.0427	-6.43664	0.549434	yes
59	Halimium halimifolium	-0.205534	-1.80237	-5.84144	-1.09572	0.424331	37.0427	-6.43664	0.549434	yes
59	Halimium halimifolium	-0.300395	-1.50198	-5.84144	-1.32467	0.424331	37.0427	-6.43664	0.549434	yes
59	Halimium halimifolium	-0.284585	-1.5336	-5.84144	-1.28934	0.424331	37.0427	-6.43664	0.549434	yes
59	Halimium halimifolium	-0.458498	-1.32806	-5.84144	-1.63655	0.424331	37.0427	-6.43664	0.549434	yes
59	Halimium halimifolium	-0.189723	-1.59684	-5.84144	-1.05274	0.424331	37.0427	-6.43664	0.549434	yes
59	Halimium halimifolium	-0.664032	-1.77075	-5.84144	-1.96949	0.424331	37.0427	-6.43664	0.549434	yes
59	Halimium halimifolium	-0.648221	-1.99209	-5.84144	-1.94591	0.424331	37.0427	-6.43664	0.549434	yes
59	Halimium halimifolium	-1.09091	-1.88142	-5.84144	-2.52438	0.424331	37.0427	-6.43664	0.549434	yes
59	Halimium halimifolium	-0.521739	-1.78656	-5.84144	-1.74577	0.424331	37.0427	-6.43664	0.549434	yes
59	Halimium halimifolium	-0.458498	-1.45455	-5.84144	-1.63655	0.424331	37.0427	-6.43664	0.549434	yes
59	Halimium halimifolium	-0.268775	-1.43874	-5.84144	-1.25301	0.424331	37.0427	-6.43664	0.549434	yes
62	Arbutus unedo	-0.436364	-1.5	-3.98579	-1.31881	0.911978	41.4236	2.10833	0.808066	yes
62	Arbutus unedo	-0.78961	-1.76744	-3.98579	-1.77404	0.911978	41.4236	2.10833	0.808066	yes
62	Arbutus unedo	-1.37143	-2.39535	-3.98579	-2.33799	0.911978	41.4236	2.10833	0.808066	yes
62	Arbutus unedo	-1.97403	-3.12791	-3.98579	-2.805	0.911978	41.4236	2.10833	0.808066	yes
62	Arbutus unedo	-1.68312	-2.77907	-3.98579	-2.59009	0.911978	41.4236	2.10833	0.808066	yes
62	Arbutus unedo	-2.88831	-3.60465	-3.98579	-3.39296	0.911978	41.4236	2.10833	0.808066	yes
62	Arbutus unedo	-3.36623	-3.98837	-3.98579	-3.66293	0.911978	41.4236	2.10833	0.808066	yes
62	Arbutus unedo	-1.00779	-2.11628	-3.98579	-2.00421	0.911978	41.4236	2.10833	0.808066	yes
62	Arbutus unedo	-0.467532	-1.40698	-3.98579	-1.36509	0.911978	41.4236	2.10833	0.808066	yes
62	Arbutus unedo	-0.405195	-1.03488	-3.98579	-1.27083	0.911978	41.4236	2.10833	0.808066	yes
62	Arbutus unedo	-0.290909	-0.953488	-3.98579	-1.0768	0.911978	41.4236	2.10833	0.808066	yes
62	Arbutus unedo	-0.436364	-0.709302	-3.98579	-1.31881	0.911978	41.4236	2.10833	0.808066	yes
62	Arbutus unedo	-0.228571	-0.953488	-3.98579	-0.954482	0.911978	41.4236	2.10833	0.808066	yes
62	Arbutus unedo	-0.363636	-1.02326	-3.98579	-1.2039	0.911978	41.4236	2.10833	0.808066	yes
62	Arbutus unedo	-0.446753	-0.55814	-3.98579	-1.33441	0.911978	41.4236	2.10833	0.808066	yes
62	Arbutus unedo	-0.218182	-0.604651	-3.98579	-0.932537	0.911978	41.4236	2.10833	0.808066	yes
62	Arbutus unedo	-0.935065	-1.67442	-3.98579	-1.93054	0.911978	41.4236	2.10833	0.808066	yes
62	Arbutus unedo	-0.903896	-2.11628	-3.98579	-1.89809	0.911978	41.4236	2.10833	0.808066	yes
62	Arbutus unedo	-1.74545	-2.46512	-3.98579	-2.63761	0.911978	41.4236	2.10833	0.808066	yes
62	Arbutus unedo	-2.12987	-2.77907	-3.98579	-2.91362	0.911978	41.4236	2.10833	0.808066	yes
62	Arbutus unedo	-0.820779	-2.23256	-3.98579	-1.80872	0.911978	41.4236	2.10833	0.808066	yes
62	Arbutus unedo	-0.467532	-1.18605	-3.98579	-1.36509	0.911978	41.4236	2.10833	0.808066	yes
62	Arbutus unedo	-0.145455	-1	-3.98579	-0.761414	0.911978	41.4236	2.10833	0.808066	yes
62	Arbutus unedo	-0.228571	-0.953488	-3.98579	-0.954482	0.911978	41.4236	2.10833	0.808066	yes
62	Arbutus unedo	-0.436364	-1.03488	-3.98579	-1.31881	0.911978	41.4236	2.10833	0.808066	yes
62	Arbutus unedo	-0.249351	-0.953488	-3.98579	-0.996924	0.911978	41.4236	2.10833	0.808066	yes
62	Arbutus unedo	-0.155844	-1.02326	-3.98579	-0.788138	0.911978	41.4236	2.10833	0.808066	yes
62	Arbutus unedo	-0.218182	-0.767442	-3.98579	-0.932537	0.911978	41.4236	2.10833	0.808066	yes
62	Arbutus unedo	-0.311688	-0.790698	-3.98579	-1.1146	0.911978	41.4236	2.10833	0.808066	yes
62	Arbutus unedo	-0.27013	-0.953488	-3.98579	-1.03763	0.911978	41.4236	2.10833	0.808066	yes
63	Arbutus unedo	-0.41	-1.31655	-5.84144	-1.54758	0.980013	38.45	-9.01667	0.686474	yes
63	Arbutus unedo	-0.45	-1.89209	-5.84144	-1.62131	0.980013	38.45	-9.01667	0.686474	yes
63	Arbutus unedo	-4.22	-4.74101	-5.84144	-4.96497	0.980013	38.45	-9.01667	0.686474	yes
63	Arbutus unedo	-0.21	-1.08633	-5.84144	-1.10757	0.980013	38.45	-9.01667	0.686474	yes
63	Arbutus unedo	-0.34	-1.77698	-5.84144	-1.40929	0.980013	38.45	-9.01667	0.686474	yes
63	Arbutus unedo	-3.66	-4.74101	-5.84144	-4.62382	0.980013	38.45	-9.01667	0.686474	yes
64	Spartidium saharae	-0.734274	-1.76786	-2.66887	-1.39989	0.542389	33.9167	8.13333	0.278321	yes
64	Spartidium saharae	-0.705734	-1.30357	-2.66887	-1.37241	0.542389	33.9167	8.13333	0.278321	yes
64	Spartidium saharae	-0.546365	-1.01786	-2.66887	-1.20755	0.542389	33.9167	8.13333	0.278321	yes
64	Spartidium saharae	-0.670402	-1.17857	-2.66887	-1.33762	0.542389	33.9167	8.13333	0.278321	yes
64	Spartidium saharae	-0.925291	-1.5	-2.66887	-1.57146	0.542389	33.9167	8.13333	0.278321	yes
64	Spartidium saharae	-1.28917	-1.71429	-2.66887	-1.85489	0.542389	33.9167	8.13333	0.278321	yes
64	Spartidium saharae	-1.06441	-1.66071	-2.66887	-1.68546	0.542389	33.9167	8.13333	0.278321	yes
64	Spartidium saharae	-1.04314	-1.96429	-2.66887	-1.66854	0.542389	33.9167	8.13333	0.278321	yes
64	Spartidium saharae	-0.92008	-1.83929	-2.66887	-1.56703	0.542389	33.9167	8.13333	0.278321	yes
64	Spartidium saharae	-0.738948	-1.57143	-2.66887	-1.40433	0.542389	33.9167	8.13333	0.278321	yes
64	Spartidium saharae	-0.674047	-1.14286	-2.66887	-1.34125	0.542389	33.9167	8.13333	0.278321	yes
64	Spartidium saharae	-0.696429	-1.26786	-2.66887	-1.36333	0.542389	33.9167	8.13333	0.278321	yes
64	Spartidium saharae	-0.875	-1.39286	-2.66887	-1.52816	0.542389	33.9167	8.13333	0.278321	yes
64	Spartidium saharae	-0.946429	-1.51786	-2.66887	-1.58931	0.542389	33.9167	8.13333	0.278321	yes
64	Spartidium saharae	-1	-1.64286	-2.66887	-1.63367	0.542389	33.9167	8.13333	0.278321	yes
65	Olea europaea	-0.95	-1.44	-4.46466	-2.05947	0.690294	34.7167	10.6833	0.394207	yes
65	Olea europaea	-1.19	-1.93	-4.46466	-2.30498	0.690294	34.7167	10.6833	0.394207	yes
65	Olea europaea	-0.69	-1.75	-4.46466	-1.75517	0.690294	34.7167	10.6833	0.394207	yes
65	Olea europaea	-0.75	-1.45	-4.46466	-1.82989	0.690294	34.7167	10.6833	0.394207	yes
65	Olea europaea	-0.92	-1.25	-4.46466	-2.02669	0.690294	34.7167	10.6833	0.394207	yes
65	Olea europaea	-1.08	-1.84	-4.46466	-2.19587	0.690294	34.7167	10.6833	0.394207	yes
65	Olea europaea	-0.91	-1.78	-4.46466	-2.01565	0.690294	34.7167	10.6833	0.394207	yes
65	Olea europaea	-0.75	-1.42	-4.46466	-1.82989	0.690294	34.7167	10.6833	0.394207	yes
65	Olea europaea	-1.84	-2.67	-4.46466	-2.86618	0.690294	34.7167	10.6833	0.394207	yes
65	Olea europaea	-2.02	-3.32	-4.46466	-3.0031	0.690294	34.7167	10.6833	0.394207	yes
65	Olea europaea	-1.27	-3.34	-4.46466	-2.3812	0.690294	34.7167	10.6833	0.394207	yes
65	Olea europaea	-1.58	-2.54	-4.46466	-2.65597	0.690294	34.7167	10.6833	0.394207	yes
65	Olea europaea	-1.69	-2.72	-4.46466	-2.74687	0.690294	34.7167	10.6833	0.394207	yes
65	Olea europaea	-2.45	-4.07	-4.46466	-3.30733	0.690294	34.7167	10.6833	0.394207	yes
65	Olea europaea	-1.96	-3.53	-4.46466	-2.95817	0.690294	34.7167	10.6833	0.394207	yes
65	Olea europaea	-1.86	-2.86	-4.46466	-2.88171	0.690294	34.7167	10.6833	0.394207	yes
66	Eucalyptus gracilis	-2.61765	-4.06723	-6.26046	-4.04817	0.288788	-34.2167	139.833	0.332217	yes
66	Eucalyptus gracilis	-3.37395	-4.27731	-6.26046	-4.59592	0.288788	-34.2167	139.833	0.332217	yes
66	Eucalyptus gracilis	-3.41597	-5.34874	-6.26046	-4.62445	0.288788	-34.2167	139.833	0.332217	yes
66	Eucalyptus gracilis	-3.58403	-5.18067	-6.26046	-4.73685	0.288788	-34.2167	139.833	0.332217	yes
66	Eucalyptus gracilis	-3.12185	-3.41597	-6.26046	-4.42088	0.288788	-34.2167	139.833	0.332217	yes
66	Eucalyptus gracilis	-3.64706	-5.26471	-6.26046	-4.77831	0.288788	-34.2167	139.833	0.332217	yes
66	Eucalyptus gracilis	-4.65546	-4.90756	-6.26046	-5.39864	0.288788	-34.2167	139.833	0.332217	yes
66	Eucalyptus gracilis	-4.31933	-4.5084	-6.26046	-5.20009	0.288788	-34.2167	139.833	0.332217	yes
66	Eucalyptus gracilis	-3.47899	-4.34034	-6.26046	-4.66691	0.288788	-34.2167	139.833	0.332217	yes
66	Eucalyptus gracilis	-2.78571	-4.2563	-6.26046	-4.17611	0.288788	-34.2167	139.833	0.332217	yes
66	Eucalyptus gracilis	-3.01681	-5.01261	-6.26046	-4.34587	0.288788	-34.2167	139.833	0.332217	yes
66	Eucalyptus gracilis	-3.28992	-5.2437	-6.26046	-4.53832	0.288788	-34.2167	139.833	0.332217	yes
66	Eucalyptus gracilis	-2.82773	-3.18487	-6.26046	-4.20748	0.288788	-34.2167	139.833	0.332217	yes
66	Eucalyptus gracilis	-2.82773	-4.29832	-6.26046	-4.20748	0.288788	-34.2167	139.833	0.332217	yes
66	Eucalyptus gracilis	-3.37395	-4.13025	-6.26046	-4.59592	0.288788	-34.2167	139.833	0.332217	yes
66	Eucalyptus gracilis	-3.39496	-5.47479	-6.26046	-4.61021	0.288788	-34.2167	139.833	0.332217	yes
66	Eucalyptus gracilis	-3.45798	-5.15966	-6.26046	-4.6528	0.288788	-34.2167	139.833	0.332217	yes
66	Eucalyptus gracilis	-2.57563	-2.82773	-6.26046	-4.01555	0.288788	-34.2167	139.833	0.332217	yes
66	Eucalyptus gracilis	-3.05882	-4.7395	-6.26046	-4.37603	0.288788	-34.2167	139.833	0.332217	yes
66	Eucalyptus gracilis	-3.68908	-4.97059	-6.26046	-4.80576	0.288788	-34.2167	139.833	0.332217	yes
66	Eucalyptus gracilis	-2.84874	-4.65546	-6.26046	-4.22308	0.288788	-34.2167	139.833	0.332217	yes
66	Eucalyptus gracilis	-2.57563	-3.85714	-6.26046	-4.01555	0.288788	-34.2167	139.833	0.332217	yes
66	Eucalyptus gracilis	-2.93277	-4.38235	-6.26046	-4.28492	0.288788	-34.2167	139.833	0.332217	yes
66	Eucalyptus gracilis	-3.41597	-4.90756	-6.26046	-4.62445	0.288788	-34.2167	139.833	0.332217	yes
66	Eucalyptus gracilis	-3.47899	-4.80252	-6.26046	-4.66691	0.288788	-34.2167	139.833	0.332217	yes
66	Eucalyptus gracilis	-3.18487	-3.98319	-6.26046	-4.46529	0.288788	-34.2167	139.833	0.332217	yes
70	Annona squamosa	-0.229258	-1.03996	-4.12047	-0.971931	0.875546	-9.46389	-36.6194	0.456237	yes
70	Annona squamosa	-0.450873	-1.1332	-4.12047	-1.36302	0.875546	-9.46389	-36.6194	0.456237	yes
70	Annona squamosa	-0.229258	-0.961066	-4.12047	-0.971931	0.875546	-9.46389	-36.6194	0.456237	yes
70	Annona squamosa	-0.458515	-1.24795	-4.12047	-1.37452	0.875546	-9.46389	-36.6194	0.456237	yes
70	Annona squamosa	-0.320961	-1.01844	-4.12047	-1.15	0.875546	-9.46389	-36.6194	0.456237	yes
70	Annona squamosa	-0.489083	-1.42008	-4.12047	-1.4196	0.875546	-9.46389	-36.6194	0.456237	yes
70	Annona squamosa	-0.450873	-1.89344	-4.12047	-1.36302	0.875546	-9.46389	-36.6194	0.456237	yes
70	Annona squamosa	-0.137555	-0.516393	-4.12047	-0.752854	0.875546	-9.46389	-36.6194	0.456237	yes
70	Annona squamosa	-0.183406	-1.10451	-4.12047	-0.869321	0.875546	-9.46389	-36.6194	0.456237	yes
70	Annona squamosa	-0.39738	-1.24795	-4.12047	-1.27961	0.875546	-9.46389	-36.6194	0.456237	yes
70	Annona squamosa	-0.168122	-0.932377	-4.12047	-0.832312	0.875546	-9.46389	-36.6194	0.456237	yes
70	Annona squamosa	-0.458515	-1.4918	-4.12047	-1.37452	0.875546	-9.46389	-36.6194	0.456237	yes
70	Annona squamosa	-0.244541	-1.11168	-4.12047	-1.00381	0.875546	-9.46389	-36.6194	0.456237	yes
70	Annona squamosa	-0.932314	-1.75	-4.12047	-1.95999	0.875546	-9.46389	-36.6194	0.456237	yes
70	Annona squamosa	-2.01747	-2.89754	-4.12047	-2.88321	0.875546	-9.46389	-36.6194	0.456237	yes
70	Annona squamosa	-0.152838	-0.659836	-4.12047	-0.793578	0.875546	-9.46389	-36.6194	0.456237	yes
73	Prosopis velutina	-4.21286	-5.39339	-8.01136	-5.80954	0.119898	31.7612	-110.845	0.430375	yes
73	Prosopis velutina	-1.90687	-3.59159	-8.01136	-3.90854	0.119898	31.7612	-110.845	0.430375	yes
73	Prosopis velutina	-0.864745	-3.30631	-8.01136	-2.63207	0.119898	31.7612	-110.845	0.430375	yes
73	Prosopis velutina	-2.96009	-4.67267	-8.01136	-4.86974	0.119898	31.7612	-110.845	0.430375	yes
73	Prosopis velutina	-3.72506	-4.7027	-8.01136	-5.46285	0.119898	31.7612	-110.845	0.430375	yes
73	Prosopis velutina	-0.909091	-3.59159	-8.01136	-2.69871	0.119898	31.7612	-110.845	0.430375	yes
73	Prosopis velutina	-0.764967	-3.41141	-8.01136	-2.47557	0.119898	31.7612	-110.845	0.430375	yes
73	Prosopis velutina	-2.21729	-4.34234	-8.01136	-4.21468	0.119898	31.7612	-110.845	0.430375	yes
73	Prosopis velutina	-2.25055	-4.4024	-8.01136	-4.24618	0.119898	31.7612	-110.845	0.430375	yes
73	Prosopis velutina	-1.08647	-3.62162	-8.01136	-2.95028	0.119898	31.7612	-110.845	0.430375	yes
73	Prosopis velutina	-0.997783	-3.44144	-8.01136	-2.8273	0.119898	31.7612	-110.845	0.430375	yes
73	Prosopis velutina	-2.35033	-3.71171	-8.01136	-4.33928	0.119898	31.7612	-110.845	0.430375	yes
75	Juniperus osteosperma	-0.439898	-1.75959	-4.06061	-1.33651	0.715731	40.2603	-112.475	0.71802	yes
75	Juniperus osteosperma	-0.57289	-1.90281	-4.06061	-1.52522	0.715731	40.2603	-112.475	0.71802	yes
75	Juniperus osteosperma	-0.767263	-2.11765	-4.06061	-1.76509	0.715731	40.2603	-112.475	0.71802	yes
75	Juniperus osteosperma	-0.920716	-1.95396	-4.06061	-1.93356	0.715731	40.2603	-112.475	0.71802	yes
75	Juniperus osteosperma	-1.38107	-2.19949	-4.06061	-2.36812	0.715731	40.2603	-112.475	0.71802	yes
75	Juniperus osteosperma	-1.8312	-2.53197	-4.06061	-2.72687	0.715731	40.2603	-112.475	0.71802	yes
75	Juniperus osteosperma	-1.12532	-2.15857	-4.06061	-2.13764	0.715731	40.2603	-112.475	0.71802	yes
75	Juniperus osteosperma	-2.30179	-2.95652	-4.06061	-3.05723	0.715731	40.2603	-112.475	0.71802	yes
75	Juniperus osteosperma	-3.3555	-3.7954	-4.06061	-3.69126	0.715731	40.2603	-112.475	0.71802	yes
75	Juniperus osteosperma	-1.26854	-2.53708	-4.06061	-2.26959	0.715731	40.2603	-112.475	0.71802	yes
75	Juniperus osteosperma	-1.29923	-2.52685	-4.06061	-2.29688	0.715731	40.2603	-112.475	0.71802	yes
75	Juniperus osteosperma	-1.21739	-1.59591	-4.06061	-2.22337	0.715731	40.2603	-112.475	0.71802	yes
75	Juniperus osteosperma	-1.40153	-2.09719	-4.06061	-2.3856	0.715731	40.2603	-112.475	0.71802	yes
76	Coleogyne ramosissima	-1.10391	-2.84459	-7.51752	-2.88074	0.765949	37	-110.6	0.422322	yes
76	Coleogyne ramosissima	-3.66259	-5.77276	-7.51752	-5.24725	0.765949	37	-110.6	0.422322	yes
76	Coleogyne ramosissima	-4.27873	-5.27839	-7.51752	-5.67146	0.765949	37	-110.6	0.422322	yes
76	Coleogyne ramosissima	-4.01345	-4.83089	-7.51752	-5.49283	0.765949	37	-110.6	0.422322	yes
76	Coleogyne ramosissima	-3.81663	-5.89418	-7.51752	-5.35645	0.765949	37	-110.6	0.422322	yes
76	Coleogyne ramosissima	-3.76528	-6.06565	-7.51752	-5.3203	0.765949	37	-110.6	0.422322	yes
76	Coleogyne ramosissima	-2.10513	-3.08474	-7.51752	-3.97811	0.765949	37	-110.6	0.422322	yes
76	Vanclevea stylosa	-0.633252	-1.99099	-4.98844	-1.77734	0.199991	37	-110.6	0.322506	yes
76	Vanclevea stylosa	-1.00978	-2.82779	-4.98844	-2.24438	0.199991	37	-110.6	0.322506	yes
76	Vanclevea stylosa	-1.489	-2.38459	-4.98844	-2.72539	0.199991	37	-110.6	0.322506	yes
76	Vanclevea stylosa	-1.45477	-2.98699	-4.98844	-2.69389	0.199991	37	-110.6	0.322506	yes
76	Vanclevea stylosa	-1.9511	-3.09424	-4.98844	-3.11977	0.199991	37	-110.6	0.322506	yes
76	Vanclevea stylosa	-2.24205	-2.94141	-4.98844	-3.3443	0.199991	37	-110.6	0.322506	yes
76	Vanclevea stylosa	-1.33496	-2.52126	-4.98844	-2.58058	0.199991	37	-110.6	0.322506	yes
2	Acacia etbaica	-2.09565	-1.89727	-6.15571	-3.59169	-0.474314	13.46	38.8333	0.231669	no
2	Acacia etbaica	-2.08696	-2.12056	-6.15571	-3.58423	-0.474314	13.46	38.8333	0.231669	no
2	Acacia etbaica	-2.24348	-2.21795	-6.15571	-3.71621	-0.474314	13.46	38.8333	0.231669	no
2	Acacia etbaica	-2.23478	-2.73249	-6.15571	-3.709	-0.474314	13.46	38.8333	0.231669	no
2	Acacia etbaica	-2.4	-2.9367	-6.15571	-3.84366	-0.474314	13.46	38.8333	0.231669	no
2	Acacia etbaica	-2.24348	-3.71309	-6.15571	-3.71621	-0.474314	13.46	38.8333	0.231669	no
2	Acacia etbaica	-1.98261	-3.91647	-6.15571	-3.49347	-0.474314	13.46	38.8333	0.231669	no
2	Acacia etbaica	-1.76522	-4.05197	-6.15571	-3.29639	-0.474314	13.46	38.8333	0.231669	no
2	Acacia etbaica	-1.47826	-4.52714	-6.15571	-3.01658	-0.474314	13.46	38.8333	0.231669	no
2	Acacia etbaica	-1.57391	-4.8283	-6.15571	-3.11264	-0.474314	13.46	38.8333	0.231669	no
2	Acacia etbaica	-1.46957	-3.8378	-6.15571	-3.00769	-0.474314	13.46	38.8333	0.231669	no
2	Acacia etbaica	-1.57391	-3.73121	-6.15571	-3.11264	-0.474314	13.46	38.8333	0.231669	no
2	Acacia etbaica	-1.53043	-3.60491	-6.15571	-3.06935	-0.474314	13.46	38.8333	0.231669	no
2	Acacia etbaica	-1.38261	-3.52696	-6.15571	-2.91735	-0.474314	13.46	38.8333	0.231669	no
2	Acacia etbaica	-1.26957	-3.52674	-6.15571	-2.79554	-0.474314	13.46	38.8333	0.231669	no
2	Acacia etbaica	-1.16522	-3.52653	-6.15571	-2.6782	-0.474314	13.46	38.8333	0.231669	no
2	Acacia etbaica	-1.32174	-3.20645	-6.15571	-2.85241	-0.474314	13.46	38.8333	0.231669	no
2	Acacia etbaica	-1.47826	-3.12908	-6.15571	-3.01658	-0.474314	13.46	38.8333	0.231669	no
2	Acacia etbaica	-1.88696	-3.28522	-6.15571	-3.40816	-0.474314	13.46	38.8333	0.231669	no
2	Acacia etbaica	-1.82609	-3.03267	-6.15571	-3.35274	-0.474314	13.46	38.8333	0.231669	no
2	Acacia etbaica	-1.89565	-2.92601	-6.15571	-3.416	-0.474314	13.46	38.8333	0.231669	no
2	Acacia etbaica	-1.53913	-2.50784	-6.15571	-3.07806	-0.474314	13.46	38.8333	0.231669	no
2	Acacia etbaica	-1.26957	-2.46848	-6.15571	-2.79554	-0.474314	13.46	38.8333	0.231669	no
2	Acacia etbaica	-1.33043	-2.81812	-6.15571	-2.86178	-0.474314	13.46	38.8333	0.231669	no
2	Acacia etbaica	-1.38261	-2.81822	-6.15571	-2.91735	-0.474314	13.46	38.8333	0.231669	no
2	Acacia etbaica	-1.48696	-2.81842	-6.15571	-3.02544	-0.474314	13.46	38.8333	0.231669	no
2	Acacia etbaica	-1.22609	-2.81791	-6.15571	-2.74726	-0.474314	13.46	38.8333	0.231669	no
2	Acacia etbaica	-1.13913	-2.74008	-6.15571	-2.64805	-0.474314	13.46	38.8333	0.231669	no
2	Acacia etbaica	-0.973913	-2.93393	-6.15571	-2.44849	-0.474314	13.46	38.8333	0.231669	no
2	Acacia etbaica	-1.07826	-3.06035	-6.15571	-2.57633	-0.474314	13.46	38.8333	0.231669	no
2	Acacia etbaica	-1.26957	-3.00247	-6.15571	-2.79554	-0.474314	13.46	38.8333	0.231669	no
3	Acacia tortilis	-1.59383	-3.43558	-5.07823	-2.84497	0.186838	7.85	38.7	0.0957985	no
3	Acacia tortilis	-1.67395	-2.72393	-5.07823	-2.9156	0.186838	7.85	38.7	0.0957985	no
3	Acacia tortilis	-1.67369	-2.52761	-5.07823	-2.91537	0.186838	7.85	38.7	0.0957985	no
3	Acacia tortilis	-1.9744	-3.05521	-5.07823	-3.16646	0.186838	7.85	38.7	0.0957985	no
3	Acacia tortilis	-1.89325	-3.00613	-5.07823	-3.1007	0.186838	7.85	38.7	0.0957985	no
3	Acacia tortilis	-1.99042	-2.90798	-5.07823	-3.17927	0.186838	7.85	38.7	0.0957985	no
3	Acacia tortilis	-2.08032	-3.43558	-5.07823	-3.25028	0.186838	7.85	38.7	0.0957985	no
3	Acacia tortilis	-2.07231	-3.5092	-5.07823	-3.24402	0.186838	7.85	38.7	0.0957985	no
3	Balanites aegyptiaca	-2.70557	-4.1227	-8.26577	-4.72902	-2.44453	7.85	38.7	0.0852463	no
3	Balanites aegyptiaca	-2.70567	-4.19632	-8.26577	-4.72911	-2.44453	7.85	38.7	0.0852463	no
3	Balanites aegyptiaca	-2.6167	-4.35583	-8.26577	-4.6507	-2.44453	7.85	38.7	0.0852463	no
3	Balanites aegyptiaca	-2.61696	-4.55215	-8.26577	-4.65094	-2.44453	7.85	38.7	0.0852463	no
3	Balanites aegyptiaca	-2.30929	-4.87117	-8.26577	-4.36898	-2.44453	7.85	38.7	0.0852463	no
3	Balanites aegyptiaca	-2.19536	-4.56442	-8.26577	-4.25985	-2.44453	7.85	38.7	0.0852463	no
3	Balanites aegyptiaca	-2.19522	-4.46626	-8.26577	-4.25972	-2.44453	7.85	38.7	0.0852463	no
3	Balanites aegyptiaca	-2.00104	-4.77301	-8.26577	-4.06696	-2.44453	7.85	38.7	0.0852463	no
3	Dichrostachys cinerea	-3.47566	-3.98773	-7.75696	-5.19235	-0.0499451	7.85	38.7	0.102571	no
3	Dichrostachys cinerea	-2.89227	-4.28221	-7.75696	-4.73659	-0.0499451	7.85	38.7	0.102571	no
3	Dichrostachys cinerea	-2.70577	-4.26994	-7.75696	-4.58133	-0.0499451	7.85	38.7	0.102571	no
3	Dichrostachys cinerea	-2.69015	-4.71166	-7.75696	-4.56808	-0.0499451	7.85	38.7	0.102571	no
3	Dichrostachys cinerea	-2.90134	-4.99387	-7.75696	-4.74401	-0.0499451	7.85	38.7	0.102571	no
3	Dichrostachys cinerea	-2.99887	-5.16564	-7.75696	-4.82308	-0.0499451	7.85	38.7	0.102571	no
3	Dichrostachys cinerea	-2.99975	-5.81595	-7.75696	-4.82379	-0.0499451	7.85	38.7	0.102571	no
3	Dichrostachys cinerea	-3.48579	-5.48466	-7.75696	-5.19992	-0.0499451	7.85	38.7	0.102571	no
3	Acacia tortilis	-2.57825	-2.65463	-6.48493	-4.08898	-1.18648	9	39.02	0.136206	no
3	Acacia tortilis	-2.49072	-3.5079	-6.48493	-4.01897	-1.18648	9	39.02	0.136206	no
3	Acacia tortilis	-1.78249	-3.42664	-6.48493	-3.3999	-1.18648	9	39.02	0.136206	no
3	Acacia tortilis	-1.98939	-3.73815	-6.48493	-3.59181	-1.18648	9	39.02	0.136206	no
3	Acacia tortilis	-1.78249	-4.02257	-6.48493	-3.3999	-1.18648	9	39.02	0.136206	no
3	Acacia tortilis	-1.69496	-4.00903	-6.48493	-3.31537	-1.18648	9	39.02	0.136206	no
3	Acacia tortilis	-1.87798	-4.32054	-6.48493	-3.48979	-1.18648	9	39.02	0.136206	no
3	Balanites aegyptiaca	-2.09284	-4.6456	-8.04129	-4.10233	-0.598746	9	39.02	0.188022	no
3	Balanites aegyptiaca	-2.50663	-4.48307	-8.04129	-4.4896	-0.598746	9	39.02	0.188022	no
3	Balanites aegyptiaca	-2.61008	-4.9842	-8.04129	-4.58131	-0.598746	9	39.02	0.188022	no
3	Balanites aegyptiaca	-2.50663	-5.28217	-8.04129	-4.4896	-0.598746	9	39.02	0.188022	no
3	Balanites aegyptiaca	-2.38727	-4.1851	-8.04129	-4.38141	-0.598746	9	39.02	0.188022	no
3	Balanites aegyptiaca	-2.89655	-3.95485	-8.04129	-4.82618	-0.598746	9	39.02	0.188022	no
3	Balanites aegyptiaca	-3.60477	-4.38826	-8.04129	-5.38396	-0.598746	9	39.02	0.188022	no
3	Balanites aegyptiaca	-3.00796	-5.48533	-8.04129	-4.91812	-0.598746	9	39.02	0.188022	no
22	Quercus suber	-0.153061	-2.35714	-9.16366	-1.18431	-9.10662	38.5406	-8.00028	0.245535	no
22	Quercus suber	-0.0918367	-3.01531	-9.16366	-0.917366	-9.10662	38.5406	-8.00028	0.245535	no
22	Quercus suber	-0.107143	-2.81633	-9.16366	-0.990869	-9.10662	38.5406	-8.00028	0.245535	no
22	Quercus suber	-0.19898	-2.12755	-9.16366	-1.35033	-9.10662	38.5406	-8.00028	0.245535	no
22	Quercus suber	-0.244898	-2.95408	-9.16366	-1.49805	-9.10662	38.5406	-8.00028	0.245535	no
22	Quercus suber	-1.33163	-2.7398	-9.16366	-3.49323	-9.10662	38.5406	-8.00028	0.245535	no
22	Quercus suber	-2.32653	-2.95408	-9.16366	-4.61731	-9.10662	38.5406	-8.00028	0.245535	no
22	Quercus suber	-0.137755	-2.58673	-9.16366	-1.12354	-9.10662	38.5406	-8.00028	0.245535	no
22	Quercus suber	-0.0765306	-2.43367	-9.16366	-0.837437	-9.10662	38.5406	-8.00028	0.245535	no
22	Quercus suber	-0.0765306	-1.02551	-9.16366	-0.837437	-9.10662	38.5406	-8.00028	0.245535	no
22	Quercus suber	-0.321429	-2.37245	-9.16366	-1.71624	-9.10662	38.5406	-8.00028	0.245535	no
22	Quercus suber	-0.0765306	-2.81633	-9.16366	-0.837437	-9.10662	38.5406	-8.00028	0.245535	no
22	Quercus suber	-0.122449	-2.25	-9.16366	-1.05928	-9.10662	38.5406	-8.00028	0.245535	no
22	Quercus suber	-0.137755	-2.7398	-9.16366	-1.12354	-9.10662	38.5406	-8.00028	0.245535	no
22	Quercus suber	-0.214286	-2.87755	-9.16366	-1.4013	-9.10662	38.5406	-8.00028	0.245535	no
22	Quercus suber	-1.17857	-2.41837	-9.16366	-3.28634	-9.10662	38.5406	-8.00028	0.245535	no
22	Quercus suber	-2.12755	-2.64796	-9.16366	-4.41545	-9.10662	38.5406	-8.00028	0.245535	no
22	Quercus suber	-0.153061	-2.4949	-9.16366	-1.18431	-9.10662	38.5406	-8.00028	0.245535	no
22	Quercus ilex	-0.258032	-2.93823	-14.1919	-1.91362	-2.70813	38.5406	-8.00028	0.116689	no
22	Quercus ilex	-0.16592	-2.55681	-14.1919	-1.53451	-2.70813	38.5406	-8.00028	0.116689	no
22	Quercus ilex	-0.165237	-2.79975	-14.1919	-1.53135	-2.70813	38.5406	-8.00028	0.116689	no
22	Quercus ilex	-0.255868	-2.89038	-14.1919	-1.90559	-2.70813	38.5406	-8.00028	0.116689	no
22	Quercus ilex	-0.361842	-3.34661	-14.1919	-2.2661	-2.70813	38.5406	-8.00028	0.116689	no
22	Quercus ilex	-0.955045	-3.25456	-14.1919	-3.68156	-2.70813	38.5406	-8.00028	0.116689	no
22	Quercus ilex	-1.68528	-3.51273	-14.1919	-4.89053	-2.70813	38.5406	-8.00028	0.116689	no
22	Quercus ilex	-0.268279	-3.13125	-14.1919	-1.95125	-2.70813	38.5406	-8.00028	0.116689	no
22	Quercus ilex	-0.206795	-3.00885	-14.1919	-1.71313	-2.70813	38.5406	-8.00028	0.116689	no
22	Quercus ilex	-0.130055	-1.059	-14.1919	-1.35857	-2.70813	38.5406	-8.00028	0.116689	no
22	Quercus ilex	-0.311602	-2.73297	-14.1919	-2.10291	-2.70813	38.5406	-8.00028	0.116689	no
22	Quercus ilex	-0.128062	-2.77786	-14.1919	-1.34813	-2.70813	38.5406	-8.00028	0.116689	no
22	Quercus ilex	-0.172609	-1.66498	-14.1919	-1.56514	-2.70813	38.5406	-8.00028	0.116689	no
22	Quercus ilex	-0.232784	-2.91304	-14.1919	-1.81759	-2.70813	38.5406	-8.00028	0.116689	no
22	Quercus ilex	-0.369271	-2.89721	-14.1919	-2.28925	-2.70813	38.5406	-8.00028	0.116689	no
22	Quercus ilex	-1.0691	-3.04882	-14.1919	-3.8952	-2.70813	38.5406	-8.00028	0.116689	no
22	Quercus ilex	-1.78411	-2.89579	-14.1919	-5.03188	-2.70813	38.5406	-8.00028	0.116689	no
22	Quercus ilex	-0.290368	-2.83354	-14.1919	-2.02999	-2.70813	38.5406	-8.00028	0.116689	no
23	Prosopis glandulosa	-0.713055	-1.55948	-8.95415	-2.52682	-0.0476908	27.6667	-98.2	0.112275	no
23	Prosopis glandulosa	-0.860959	-3.30084	-8.95415	-2.77654	-0.0476908	27.6667	-98.2	0.112275	no
23	Prosopis glandulosa	-0.958629	-3.96283	-8.95415	-2.9298	-0.0476908	27.6667	-98.2	0.112275	no
23	Prosopis glandulosa	-0.920474	-2.44749	-8.95415	-2.8709	-0.0476908	27.6667	-98.2	0.112275	no
23	Prosopis glandulosa	-0.670922	-2.89504	-8.95415	-2.45103	-0.0476908	27.6667	-98.2	0.112275	no
23	Prosopis glandulosa	-1.08444	-3.85627	-8.95415	-3.11612	-0.0476908	27.6667	-98.2	0.112275	no
23	Prosopis glandulosa	-1.67625	-2.78828	-8.95415	-3.8742	-0.0476908	27.6667	-98.2	0.112275	no
33	Vitis vinifera	-0.0952376	-1.42584	-8.78954	-0.914929	-12.9642	40.4256	22.9188	0.0390578	no
33	Vitis vinifera	-0.338085	-1.51156	-8.78954	-1.72384	-12.9642	40.4256	22.9188	0.0390578	no
33	Vitis vinifera	-0.366665	-1.50679	-8.78954	-1.79522	-12.9642	40.4256	22.9188	0.0390578	no
33	Vitis vinifera	-0.0959786	-1.25472	-8.78954	-0.918481	-12.9642	40.4256	22.9188	0.0390578	no
33	Vitis vinifera	-0.127358	-1.26415	-8.78954	-1.05803	-12.9642	40.4256	22.9188	0.0390578	no
33	Vitis vinifera	-0.105013	-1.29245	-8.78954	-0.960736	-12.9642	40.4256	22.9188	0.0390578	no
33	Vitis vinifera	-0.0934602	-1.31132	-8.78954	-0.906351	-12.9642	40.4256	22.9188	0.0390578	no
33	Vitis vinifera	-0.0926207	-1.32075	-8.78954	-0.902271	-12.9642	40.4256	22.9188	0.0390578	no
33	Vitis vinifera	-0.124041	-1.33019	-8.78954	-1.04416	-12.9642	40.4256	22.9188	0.0390578	no
33	Vitis vinifera	-0.0909418	-1.31132	-8.78954	-0.894056	-12.9642	40.4256	22.9188	0.0390578	no
33	Vitis vinifera	-0.0793892	-1.38679	-8.78954	-0.835341	-12.9642	40.4256	22.9188	0.0390578	no
33	Vitis vinifera	-0.0785497	-1.31132	-8.78954	-0.830913	-12.9642	40.4256	22.9188	0.0390578	no
33	Vitis vinifera	-0.0777103	-1.34906	-8.78954	-0.826461	-12.9642	40.4256	22.9188	0.0390578	no
33	Vitis vinifera	-0.0768308	-1.40566	-8.78954	-0.821771	-12.9642	40.4256	22.9188	0.0390578	no
33	Vitis vinifera	-0.119044	-1.43396	-8.78954	-1.02291	-12.9642	40.4256	22.9188	0.0390578	no
33	Vitis vinifera	-0.0959786	-1.31132	-8.78954	-0.918481	-12.9642	40.4256	22.9188	0.0390578	no
33	Vitis vinifera	-0.127358	-1.31132	-8.78954	-1.05803	-12.9642	40.4256	22.9188	0.0390578	no
33	Vitis vinifera	-0.126519	-1.26415	-8.78954	-1.05453	-12.9642	40.4256	22.9188	0.0390578	no
33	Vitis vinifera	-0.12572	-1.23585	-8.78954	-1.0512	-12.9642	40.4256	22.9188	0.0390578	no
33	Vitis vinifera	-0.1248	-1.32075	-8.78954	-1.04735	-12.9642	40.4256	22.9188	0.0390578	no
33	Vitis vinifera	-0.188559	-1.37736	-8.78954	-1.28738	-12.9642	40.4256	22.9188	0.0390578	no
33	Vitis vinifera	-0.262952	-1.38679	-8.78954	-1.52027	-12.9642	40.4256	22.9188	0.0390578	no
33	Vitis vinifera	-0.283698	-1.39623	-8.78954	-1.57911	-12.9642	40.4256	22.9188	0.0390578	no
33	Vitis vinifera	-0.315118	-1.43396	-8.78954	-1.66426	-12.9642	40.4256	22.9188	0.0390578	no
33	Vitis vinifera	-0.346538	-1.50943	-8.78954	-1.74525	-12.9642	40.4256	22.9188	0.0390578	no
33	Vitis vinifera	-0.377918	-1.49057	-8.78954	-1.82256	-12.9642	40.4256	22.9188	0.0390578	no
33	Vitis vinifera	-0.398505	-1.50943	-8.78954	-1.87154	-12.9642	40.4256	22.9188	0.0390578	no
33	Vitis vinifera	-0.106732	-1.26415	-8.78954	-0.968567	-12.9642	40.4256	22.9188	0.0390578	no
33	Vitis vinifera	-0.127358	-1.24528	-8.78954	-1.05803	-12.9642	40.4256	22.9188	0.0390578	no
33	Vitis vinifera	-0.158818	-1.31132	-8.78954	-1.1815	-12.9642	40.4256	22.9188	0.0390578	no
33	Vitis vinifera	-0.157939	-1.30189	-8.78954	-1.17822	-12.9642	40.4256	22.9188	0.0390578	no
33	Vitis vinifera	-0.189399	-1.32075	-8.78954	-1.29024	-12.9642	40.4256	22.9188	0.0390578	no
33	Vitis vinifera	-0.263871	-1.35849	-8.78954	-1.52293	-12.9642	40.4256	22.9188	0.0390578	no
33	Vitis vinifera	-0.284458	-1.35849	-8.78954	-1.58122	-12.9642	40.4256	22.9188	0.0390578	no
33	Vitis vinifera	-0.326711	-1.39623	-8.78954	-1.69459	-12.9642	40.4256	22.9188	0.0390578	no
33	Vitis vinifera	-0.347378	-1.48113	-8.78954	-1.74737	-12.9642	40.4256	22.9188	0.0390578	no
33	Vitis vinifera	-0.400344	-1.49057	-8.78954	-1.87586	-12.9642	40.4256	22.9188	0.0390578	no
33	Vitis vinifera	-0.399424	-1.5283	-8.78954	-1.8737	-12.9642	40.4256	22.9188	0.0390578	no
33	Vitis vinifera	-0.420131	-1.50943	-8.78954	-1.92166	-12.9642	40.4256	22.9188	0.0390578	no
35	Swallenia alexandrae	-0.2159	-1.21506	-4.67417	-1.00457	-1.60884	37.1	-117.667	0.0324207	no
35	Swallenia alexandrae	-0.256067	-1.28033	-4.67417	-1.09403	-1.60884	37.1	-117.667	0.0324207	no
35	Swallenia alexandrae	-0.286192	-1.18494	-4.67417	-1.1566	-1.60884	37.1	-117.667	0.0324207	no
35	Swallenia alexandrae	-0.351464	-0.893724	-4.67417	-1.28172	-1.60884	37.1	-117.667	0.0324207	no
35	Swallenia alexandrae	-0.347272	-0.917321	-4.67417	-1.27405	-1.60884	37.1	-117.667	0.0324207	no
35	Swallenia alexandrae	-0.199924	-1.20127	-4.67417	-0.966686	-1.60884	37.1	-117.667	0.0324207	no
35	Swallenia alexandrae	-0.264741	-1.30846	-4.67417	-1.11241	-1.60884	37.1	-117.667	0.0324207	no
35	Swallenia alexandrae	-0.290416	-1.2112	-4.67417	-1.1651	-1.60884	37.1	-117.667	0.0324207	no
39	Arbutus unedo	-0.53701	-1.49413	-4.91361	-1.62439	0.707227	42.1833	11.9333	0.18739	no
39	Arbutus unedo	-0.973372	-1.9448	-4.91361	-2.18696	0.707227	42.1833	11.9333	0.18739	no
39	Arbutus unedo	-0.0597517	-0.452609	-4.91361	-0.541846	0.707227	42.1833	11.9333	0.18739	no
39	Arbutus unedo	-0.460399	-1.80326	-4.91361	-1.50407	0.707227	42.1833	11.9333	0.18739	no
39	Arbutus unedo	-0.654552	-1.50455	-4.91361	-1.79338	0.707227	42.1833	11.9333	0.18739	no
39	Arbutus unedo	-0.890914	-1.94804	-4.91361	-2.09227	0.707227	42.1833	11.9333	0.18739	no
39	Arbutus unedo	-0.34158	-1.74869	-4.91361	-1.29553	0.707227	42.1833	11.9333	0.18739	no
39	Arbutus unedo	-0.458438	-1.59417	-4.91361	-1.50086	0.707227	42.1833	11.9333	0.18739	no
39	Arbutus unedo	-0.859086	-1.8948	-4.91361	-2.05456	0.707227	42.1833	11.9333	0.18739	no
39	Arbutus unedo	-0.0526089	-0.402591	-4.91361	-0.508429	0.707227	42.1833	11.9333	0.18739	no
39	Arbutus unedo	-0.453257	-1.84611	-4.91361	-1.49236	0.707227	42.1833	11.9333	0.18739	no
39	Arbutus unedo	-0.611695	-1.40453	-4.91361	-1.73368	0.707227	42.1833	11.9333	0.18739	no
39	Arbutus unedo	-0.440914	-1.8552	-4.91361	-1.4719	0.707227	42.1833	11.9333	0.18739	no
39	Arbutus unedo	-0.41299	-1.6487	-4.91361	-1.42453	0.707227	42.1833	11.9333	0.18739	no
50	Pinus ponderosa	-0.935737	-1.35294	-3.34229	-1.76848	-1.10213	35.2697	-111.742	0.169621	no
50	Pinus ponderosa	-0.657507	-1.43529	-3.34229	-1.48242	-1.10213	35.2697	-111.742	0.169621	no
50	Pinus ponderosa	-0.572861	-1.47059	-3.34229	-1.38372	-1.10213	35.2697	-111.742	0.169621	no
50	Pinus ponderosa	-0.767822	-1.56471	-3.34229	-1.60196	-1.10213	35.2697	-111.742	0.169621	no
50	Pinus ponderosa	-0.812172	-1.68235	-3.34229	-1.64758	-1.10213	35.2697	-111.742	0.169621	no
50	Pinus ponderosa	-0.641396	-1.74118	-3.34229	-1.46415	-1.10213	35.2697	-111.742	0.169621	no
50	Pinus ponderosa	-0.61055	-1.76471	-3.34229	-1.42851	-1.10213	35.2697	-111.742	0.169621	no
50	Pinus ponderosa	-0.471272	-1.54118	-3.34229	-1.25504	-1.10213	35.2697	-111.742	0.169621	no
50	Pinus ponderosa	-0.912929	-1.83529	-3.34229	-1.74679	-1.10213	35.2697	-111.742	0.169621	no
50	Pinus ponderosa	-0.763043	-1.68235	-3.34229	-1.59697	-1.10213	35.2697	-111.742	0.169621	no
50	Pinus ponderosa	-0.807031	-1.29412	-3.34229	-1.64236	-1.10213	35.2697	-111.742	0.169621	no
50	Pinus ponderosa	-0.64708	-1.48235	-3.34229	-1.47062	-1.10213	35.2697	-111.742	0.169621	no
50	Pinus ponderosa	-0.594656	-1.23529	-3.34229	-1.40979	-1.10213	35.2697	-111.742	0.169621	no
50	Pinus ponderosa	-0.724992	-1.50588	-3.34229	-1.55664	-1.10213	35.2697	-111.742	0.169621	no
50	Pinus ponderosa	-1.0382	-1.54118	-3.34229	-1.86278	-1.10213	35.2697	-111.742	0.169621	no
50	Pinus ponderosa	-0.587995	-1.75294	-3.34229	-1.40187	-1.10213	35.2697	-111.742	0.169621	no
50	Pinus ponderosa	-0.686072	-1.75294	-3.34229	-1.51428	-1.10213	35.2697	-111.742	0.169621	no
50	Pinus ponderosa	-0.48235	-1.61176	-3.34229	-1.26971	-1.10213	35.2697	-111.742	0.169621	no
50	Pinus ponderosa	-1.02078	-1.65882	-3.34229	-1.84709	-1.10213	35.2697	-111.742	0.169621	no
50	Pinus ponderosa	-0.999855	-1.64706	-3.34229	-1.82806	-1.10213	35.2697	-111.742	0.169621	no
60	Halimium halimifolium	-0.312057	-1.44681	-8.8494	-1.66178	0.871044	37.0427	-6.43664	0.201961	no
60	Halimium halimifolium	-1.13475	-3.51773	-8.8494	-3.16889	0.871044	37.0427	-6.43664	0.201961	no
60	Halimium halimifolium	-2.01418	-4.31206	-8.8494	-4.22189	0.871044	37.0427	-6.43664	0.201961	no
60	Halimium halimifolium	-0.255319	-1.75887	-8.8494	-1.50314	0.871044	37.0427	-6.43664	0.201961	no
60	Halimium halimifolium	-0.22695	-1.2766	-8.8494	-1.41717	0.871044	37.0427	-6.43664	0.201961	no
60	Halimium halimifolium	-0.680851	-1.58865	-8.8494	-2.45461	0.871044	37.0427	-6.43664	0.201961	no
60	Halimium halimifolium	-0.510638	-2.46809	-8.8494	-2.12576	0.871044	37.0427	-6.43664	0.201961	no
60	Halimium halimifolium	-0.22695	-1.47518	-8.8494	-1.41717	0.871044	37.0427	-6.43664	0.201961	no
62	Quercus ilex	-0.281626	-2.70876	-7.29304	-1.43315	-0.082736	41.4236	2.10833	0.244936	no
62	Quercus ilex	-0.327953	-2.38571	-7.29304	-1.54654	-0.082736	41.4236	2.10833	0.244936	no
62	Quercus ilex	-0.751557	-2.54685	-7.29304	-2.34118	-0.082736	41.4236	2.10833	0.244936	no
62	Quercus ilex	-1.44426	-2.80029	-7.29304	-3.24547	-0.082736	41.4236	2.10833	0.244936	no
62	Quercus ilex	-1.66107	-2.40808	-7.29304	-3.48055	-0.082736	41.4236	2.10833	0.244936	no
62	Quercus ilex	-1.54664	-2.55771	-7.29304	-3.35852	-0.082736	41.4236	2.10833	0.244936	no
62	Quercus ilex	-1.50457	-2.81111	-7.29304	-3.31253	-0.082736	41.4236	2.10833	0.244936	no
62	Quercus ilex	-1.96961	-3.06451	-7.29304	-3.79005	-0.082736	41.4236	2.10833	0.244936	no
62	Quercus ilex	-0.209643	-2.81111	-7.29304	-1.2365	-0.082736	41.4236	2.10833	0.244936	no
62	Quercus ilex	-0.518931	-2.66057	-7.29304	-1.9454	-0.082736	41.4236	2.10833	0.244936	no
62	Quercus ilex	-0.423879	-2.18693	-7.29304	-1.75823	-0.082736	41.4236	2.10833	0.244936	no
62	Quercus ilex	-0.277556	-1.80595	-7.29304	-1.42275	-0.082736	41.4236	2.10833	0.244936	no
62	Quercus ilex	-0.27476	-1.02101	-7.29304	-1.41557	-0.082736	41.4236	2.10833	0.244936	no
62	Quercus ilex	-0.43316	-1.26016	-7.29304	-1.77737	-0.082736	41.4236	2.10833	0.244936	no
62	Quercus ilex	-0.311712	-1.38394	-7.29304	-1.50776	-0.082736	41.4236	2.10833	0.244936	no
62	Quercus ilex	-0.183285	-0.66839	-7.29304	-1.15616	-0.082736	41.4236	2.10833	0.244936	no
62	Quercus ilex	-0.430954	-1.99378	-7.29304	-1.77284	-0.082736	41.4236	2.10833	0.244936	no
62	Quercus ilex	-0.585455	-2.00505	-7.29304	-2.06634	-0.082736	41.4236	2.10833	0.244936	no
62	Quercus ilex	-1.03004	-3.20373	-7.29304	-2.74082	-0.082736	41.4236	2.10833	0.244936	no
62	Quercus ilex	-0.470682	-2.60412	-7.29304	-1.85276	-0.082736	41.4236	2.10833	0.244936	no
62	Quercus ilex	-0.635472	-2.59227	-7.29304	-2.15279	-0.082736	41.4236	2.10833	0.244936	no
62	Quercus ilex	-1.33858	-2.75345	-7.29304	-3.12447	-0.082736	41.4236	2.10833	0.244936	no
62	Quercus ilex	-1.3379	-2.93771	-7.29304	-3.12367	-0.082736	41.4236	2.10833	0.244936	no
62	Quercus ilex	-0.189009	-2.62624	-7.29304	-1.17407	-0.082736	41.4236	2.10833	0.244936	no
62	Quercus ilex	-0.198613	-2.75279	-7.29304	-1.20353	-0.082736	41.4236	2.10833	0.244936	no
62	Quercus ilex	-0.343054	-2.25683	-7.29304	-1.58174	-0.082736	41.4236	2.10833	0.244936	no
62	Quercus ilex	-0.289442	-1.58753	-7.29304	-1.4529	-0.082736	41.4236	2.10833	0.244936	no
62	Quercus ilex	-0.236516	-1.24117	-7.29304	-1.31336	-0.082736	41.4236	2.10833	0.244936	no
62	Quercus ilex	-0.212686	-1.05559	-7.29304	-1.24544	-0.082736	41.4236	2.10833	0.244936	no
62	Quercus ilex	-0.443449	-1.37548	-7.29304	-1.79836	-0.082736	41.4236	2.10833	0.244936	no
62	Quercus ilex	-0.290964	-1.67204	-7.29304	-1.45671	-0.082736	41.4236	2.10833	0.244936	no
63	Cistus monspeliensis	-0.67	-1.50939	-4.31502	-1.70031	0.943566	38.45	-9.01667	0.0254924	no
63	Cistus monspeliensis	-0.67	-2.14011	-4.31502	-1.70031	0.943566	38.45	-9.01667	0.0254924	no
63	Cistus monspeliensis	-0.78	-1.3362	-4.31502	-1.83459	0.943566	38.45	-9.01667	0.0254924	no
63	Cistus monspeliensis	-0.68	-1.99588	-4.31502	-1.71295	0.943566	38.45	-9.01667	0.0254924	no
63	Cistus ladanifer	-0.49	-1.57689	-6.93388	-1.84326	0.991435	38.45	-9.01667	0.0850894	no
63	Cistus ladanifer	-0.92	-2.75568	-6.93388	-2.5257	0.991435	38.45	-9.01667	0.0850894	no
63	Cistus ladanifer	-0.33	-1.43277	-6.93388	-1.51267	0.991435	38.45	-9.01667	0.0850894	no
63	Cistus ladanifer	-0.71	-2.23645	-6.93388	-2.2188	0.991435	38.45	-9.01667	0.0850894	no
69	Quercus ilex	-0.216273	-0.990008	-9.98674	-1.46965	-0.935825	39.6833	-6.21667	0.0667001	no
69	Quercus ilex	-0.255026	-2.31834	-9.98674	-1.59589	-0.935825	39.6833	-6.21667	0.0667001	no
69	Quercus ilex	-0.375284	-1.75986	-9.98674	-1.93594	-0.935825	39.6833	-6.21667	0.0667001	no
69	Quercus ilex	-0.196867	-2.42305	-9.98674	-1.40216	-0.935825	39.6833	-6.21667	0.0667001	no
69	Quercus ilex	-0.215338	-2.08178	-9.98674	-1.46647	-0.935825	39.6833	-6.21667	0.0667001	no
69	Quercus ilex	-0.511982	-1.99158	-9.98674	-2.2612	-0.935825	39.6833	-6.21667	0.0667001	no
69	Quercus ilex	-0.48971	-2.60732	-9.98674	-2.21147	-0.935825	39.6833	-6.21667	0.0667001	no
69	Quercus ilex	-0.216253	-1.75015	-9.98674	-1.46958	-0.935825	39.6833	-6.21667	0.0667001	no
69	Quercus ilex	-0.338482	-0.908582	-9.98674	-1.83857	-0.935825	39.6833	-6.21667	0.0667001	no
69	Quercus ilex	-0.255006	-1.61926	-9.98674	-1.59583	-0.935825	39.6833	-6.21667	0.0667001	no
69	Quercus ilex	-0.280283	-1.85488	-9.98674	-1.67306	-0.935825	39.6833	-6.21667	0.0667001	no
69	Quercus ilex	-0.108634	-2.20588	-9.98674	-1.04159	-0.935825	39.6833	-6.21667	0.0667001	no
69	Quercus ilex	-0.154253	-1.76281	-9.98674	-1.24116	-0.935825	39.6833	-6.21667	0.0667001	no
69	Quercus ilex	-0.593468	-1.79479	-9.98674	-2.4345	-0.935825	39.6833	-6.21667	0.0667001	no
69	Quercus ilex	-0.476096	-1.75212	-9.98674	-2.18051	-0.935825	39.6833	-6.21667	0.0667001	no
69	Quercus ilex	-0.453823	-1.20722	-9.98674	-2.1289	-0.935825	39.6833	-6.21667	0.0667001	no
69	Quercus ilex	-0.575992	-0.990048	-9.98674	-2.39839	-0.935825	39.6833	-6.21667	0.0667001	no
69	Quercus ilex	-0.241471	-2.48802	-9.98674	-1.5529	-0.935825	39.6833	-6.21667	0.0667001	no
69	Quercus ilex	-0.266709	-1.94988	-9.98674	-1.63204	-0.935825	39.6833	-6.21667	0.0667001	no
69	Quercus ilex	-0.183293	-1.64932	-9.98674	-1.35296	-0.935825	39.6833	-6.21667	0.0667001	no
69	Quercus ilex	-0.154214	-1.83745	-9.98674	-1.241	-0.935825	39.6833	-6.21667	0.0667001	no
69	Quercus ilex	-0.722384	-2.36489	-9.98674	-2.68594	-0.935825	39.6833	-6.21667	0.0667001	no
69	Quercus ilex	-0.77475	-2.59371	-9.98674	-2.78159	-0.935825	39.6833	-6.21667	0.0667001	no
69	Quercus ilex	-0.467378	-1.84519	-9.98674	-2.16046	-0.935825	39.6833	-6.21667	0.0667001	no
69	Quercus ilex	-0.272065	-1.15296	-9.98674	-1.64835	-0.935825	39.6833	-6.21667	0.0667001	no
69	Quercus ilex	-0.229071	-2.32413	-9.98674	-1.5125	-0.935825	39.6833	-6.21667	0.0667001	no
69	Quercus ilex	-0.257314	-2.34449	-9.98674	-1.60304	-0.935825	39.6833	-6.21667	0.0667001	no
69	Quercus ilex	-0.150784	-2.1824	-9.98674	-1.22713	-0.935825	39.6833	-6.21667	0.0667001	no
69	Quercus ilex	-0.179167	-1.67109	-9.98674	-1.33765	-0.935825	39.6833	-6.21667	0.0667001	no
69	Quercus ilex	-0.41384	-1.85815	-9.98674	-2.03296	-0.935825	39.6833	-6.21667	0.0667001	no
69	Quercus ilex	-0.394467	-1.93405	-9.98674	-1.9848	-0.935825	39.6833	-6.21667	0.0667001	no
69	Quercus ilex	-0.192705	-1.78784	-9.98674	-1.38726	-0.935825	39.6833	-6.21667	0.0667001	no
69	Quercus ilex	-0.272065	-0.954562	-9.98674	-1.64835	-0.935825	39.6833	-6.21667	0.0667001	no
69	Quercus ilex	-0.244896	-1.99082	-9.98674	-1.56388	-0.935825	39.6833	-6.21667	0.0667001	no
69	Quercus ilex	-0.344703	-1.83658	-9.98674	-1.85539	-0.935825	39.6833	-6.21667	0.0667001	no
69	Quercus ilex	-0.15872	-2.36493	-9.98674	-1.25901	-0.935825	39.6833	-6.21667	0.0667001	no
69	Quercus ilex	-0.195039	-1.97275	-9.98674	-1.39564	-0.935825	39.6833	-6.21667	0.0667001	no
69	Quercus ilex	-0.580543	-1.94554	-9.98674	-2.40785	-0.935825	39.6833	-6.21667	0.0667001	no
69	Quercus ilex	-0.521443	-2.26746	-9.98674	-2.282	-0.935825	39.6833	-6.21667	0.0667001	no
69	Quercus ilex	-0.367391	-1.54187	-9.98674	-1.91547	-0.935825	39.6833	-6.21667	0.0667001	no
76	Atriplex canescens	-1.06112	-2.76785	-7.14339	-2.75319	0.356995	37	-110.6	0.150942	no
76	Atriplex canescens	-1.59169	-3.9376	-7.14339	-3.37195	0.356995	37	-110.6	0.150942	no
76	Atriplex canescens	-1.81418	-3.15283	-7.14339	-3.59992	0.356995	37	-110.6	0.150942	no
76	Atriplex canescens	-1.64303	-3.4993	-7.14339	-3.4259	0.356995	37	-110.6	0.150942	no
76	Atriplex canescens	-2.13936	-4.06739	-7.14339	-3.90926	0.356995	37	-110.6	0.150942	no
76	Atriplex canescens	-2.08802	-4.29	-7.14339	-3.86206	0.356995	37	-110.6	0.150942	no
76	Atriplex canescens	-1.96822	-2.9823	-7.14339	-3.74963	0.356995	37	-110.6	0.150942	no
76	Atriplex canescens	-1.06112	-2.76785	-7.14339	-2.75319	0.356995	37	-110.6	0.150942	no
76	Atriplex canescens	-1.59169	-3.9376	-7.14339	-3.37195	0.356995	37	-110.6	0.150942	no
76	Atriplex canescens	-1.81418	-3.15283	-7.14339	-3.59992	0.356995	37	-110.6	0.150942	no
76	Atriplex canescens	-1.64303	-3.4993	-7.14339	-3.4259	0.356995	37	-110.6	0.150942	no
76	Atriplex canescens	-2.13936	-4.06739	-7.14339	-3.90926	0.356995	37	-110.6	0.150942	no
76	Atriplex canescens	-2.08802	-4.29	-7.14339	-3.86206	0.356995	37	-110.6	0.150942	no
76	Atriplex canescens	-1.96822	-2.9823	-7.14339	-3.74963	0.356995	37	-110.6	0.150942	no
76	Atriplex canescens	-1.06112	-2.76785	-7.14339	-2.75319	0.356995	37	-110.6	0.150942	no
76	Atriplex canescens	-1.59169	-3.9376	-7.14339	-3.37195	0.356995	37	-110.6	0.150942	no
76	Atriplex canescens	-1.81418	-3.15283	-7.14339	-3.59992	0.356995	37	-110.6	0.150942	no
76	Atriplex canescens	-1.64303	-3.4993	-7.14339	-3.4259	0.356995	37	-110.6	0.150942	no
76	Atriplex canescens	-2.13936	-4.06739	-7.14339	-3.90926	0.356995	37	-110.6	0.150942	no
76	Atriplex canescens	-2.08802	-4.29	-7.14339	-3.86206	0.356995	37	-110.6	0.150942	no
76	Atriplex canescens	-1.96822	-2.9823	-7.14339	-3.74963	0.356995	37	-110.6	0.150942	no
76	Atriplex canescens	-1.06112	-2.76785	-7.14339	-2.75319	0.356995	37	-110.6	0.150942	no
76	Atriplex canescens	-1.59169	-3.9376	-7.14339	-3.37195	0.356995	37	-110.6	0.150942	no
76	Atriplex canescens	-1.81418	-3.15283	-7.14339	-3.59992	0.356995	37	-110.6	0.150942	no
76	Atriplex canescens	-1.64303	-3.4993	-7.14339	-3.4259	0.356995	37	-110.6	0.150942	no
76	Atriplex canescens	-2.13936	-4.06739	-7.14339	-3.90926	0.356995	37	-110.6	0.150942	no
76	Atriplex canescens	-2.08802	-4.29	-7.14339	-3.86206	0.356995	37	-110.6	0.150942	no
76	Atriplex canescens	-1.96822	-2.9823	-7.14339	-3.74963	0.356995	37	-110.6	0.150942	no
76	Artemisia filifolia	-0.410758	-1.94835	-6.88899	-1.68217	0.437763	37	-110.6	0.146579	no
76	Artemisia filifolia	-0.735941	-2.62267	-6.88899	-2.25164	0.437763	37	-110.6	0.146579	no
76	Artemisia filifolia	-0.770171	-2.58942	-6.88899	-2.30341	0.437763	37	-110.6	0.146579	no
76	Artemisia filifolia	-1.12958	-2.66273	-6.88899	-2.78957	0.437763	37	-110.6	0.146579	no
76	Artemisia filifolia	-1.38631	-2.75271	-6.88899	-3.09035	0.437763	37	-110.6	0.146579	no
76	Artemisia filifolia	-1.24939	-2.6341	-6.88899	-2.93377	0.437763	37	-110.6	0.146579	no
76	Artemisia filifolia	-0.889976	-2.52134	-6.88899	-2.47609	0.437763	37	-110.6	0.146579	no
76	Artemisia filifolia	-0.376528	-1.76031	-6.88899	-1.61056	0.437763	37	-110.6	0.146579	no
77	Eucalyptus tereticornis	-0.224357	-1.21429	-7.27808	-1.27785	0.0820205	-33.6167	150.733	0.0808101	no
77	Eucalyptus tereticornis	-0.547933	-2.25595	-7.27808	-1.99697	0.0820205	-33.6167	150.733	0.0808101	no
77	Eucalyptus tereticornis	-0.62957	-1.42262	-7.27808	-2.14057	0.0820205	-33.6167	150.733	0.0808101	no
77	Eucalyptus tereticornis	-0.303317	-1.97321	-7.27808	-1.48579	0.0820205	-33.6167	150.733	0.0808101	no
77	Eucalyptus tereticornis	-0.429659	-1.70536	-7.27808	-1.76836	0.0820205	-33.6167	150.733	0.0808101	no
77	Eucalyptus tereticornis	-0.68337	-2.38988	-7.27808	-2.23016	0.0820205	-33.6167	150.733	0.0808101	no
77	Eucalyptus tereticornis	-0.487494	-2.4494	-7.27808	-1.88362	0.0820205	-33.6167	150.733	0.0808101	no
77	Eucalyptus tereticornis	-0.642222	-1.64583	-7.27808	-2.16198	0.0820205	-33.6167	150.733	0.0808101	no
77	Eucalyptus tereticornis	-0.224357	-1.21429	-7.27808	-1.27785	0.0820205	-33.6167	150.733	0.0808101	no
77	Eucalyptus tereticornis	-0.589286	-2.31548	-7.27808	-2.07096	0.0820205	-33.6167	150.733	0.0808101	no
77	Eucalyptus tereticornis	-0.604167	-1.52679	-7.27808	-2.09694	0.0820205	-33.6167	150.733	0.0808101	no
77	Eucalyptus tereticornis	-0.33631	-2.00298	-7.27808	-1.56451	0.0820205	-33.6167	150.733	0.0808101	no
77	Eucalyptus tereticornis	-0.455357	-1.83929	-7.27808	-1.82047	0.0820205	-33.6167	150.733	0.0808101	no
77	Eucalyptus tereticornis	-0.8125	-2.38988	-7.27808	-2.43176	0.0820205	-33.6167	150.733	0.0808101	no
77	Eucalyptus tereticornis	-0.470238	-2.55357	-7.27808	-1.84998	0.0820205	-33.6167	150.733	0.0808101	no
77	Eucalyptus tereticornis	-0.708333	-1.85417	-7.27808	-2.27053	0.0820205	-33.6167	150.733	0.0808101	no
