# Supplementary material for: Optimal leaf water status regulation of plants in drylands
Source: Sci Rep. 2019 Mar 6;9:3768. doi: 10.1038/s41598-019-40448-2 (PMC6403219; doi:10.1038/s41598-019-40448-2)
Supplement: Supplementary file 3 — S3 [file 41598_2019_40448_MOESM3_ESM.xlsx]

## Sheet: Blatt1
Supplementary Table S3 Overview of study IDs and corresponding references.
ID	Reference
2	Gebrehiwot, K., Muys, B., Haile, M. & Mitloehner, R. The use of plant water relations to characterize tree species and sites in the drylands of northern Ethiopia. J. Arid Environ. 60, 581–592 (2005).
3	Gebrekirstos, A., Teketay, D., Fetene, M. & Mitlöhner, R. Adaptation of five co-occurring tree and shrub species to water stress and its implication in restoration of degraded lands. Forest. Ecol. Manag. 229, 259–267 (2006).
5	Otieno, D. O., Schmidt, M. W. T., Kinyamario, J. I. & Tenhunen, J. Responses of Acacia tortilis and Acacia xanthophloea to seasonal changes in soil water availability in the savanna region of Kenya. J. Arid. Environ. 62, 377–400 (2005).
22	David, T. S. et al. Water-use strategies in two co-occurring Mediterranean evergreen oaks: surviving the summer drought. Tree Physiol. 27, 793–803 (2007).
23	Barnes, P. W. & Archer, S. Tree‐shrub interactions in a subtropical savanna parkland: competition or facilitation? J. Veg. Sci. 10, 525–536 (1999).
24	Barnes, P. W. & Archer, S. Influence of an overstorey tree (Prosopis glandulosa) on associated shrubs in a savanna parkland: implications for patch dynamics. Oecologia 105, 493–500 (1996).
27	Martínez-Vilalta, J. et al. Sap flow of three co-occurring Mediterranean woody species under varying atmospheric and soil water conditions. Tree Physiol. 23, 747–758 (2003).
29	Meinzer, F. C., Sharifi, M. R., Nilsen, E. T. & Rundel, P. W. Effects of manipulation of water and nitrogen regime on the water relations of the desert shrub. Oecologia 77, 480–486 (1988).
30	Mendes, M. M., Gazarini, L. C. & Rodrigues, M. L. Acclimation of Myrtus communis to contrasting Mediterranean light environments - effects on structure and chemical composition of foliage and plant water relations. Environ. Exp. Bot. 45, 165–178 (2001).
31	Nilsen, E. T., Sharifi, M. R., Rundel, P. W. & Virginia, R. A. Influences of microclimatic conditions and water relations on seasonal leaf dimorphism of Prosopis glandulosa var. torreyana in the Sonoran Desert, California. Oecologia 69, 95–100 (1986).
32	Nippert, J. B. et al. Patterns of Tamarix water use during a record drought. Oecologia 162, 283–292 (2009).
33	Patakas, A., Noitsakis, B. & Chouzouri, A. Optimization of irrigation water use in grapevines using the relationship between transpiration and plant water status. Agric. Ecosyst. Environ. 106, 253–259 (2005).
35	Pockman, W. T. & Small, E. E. The Influence of Spatial Patterns of Soil Moisture on the Grass and Shrub Responses to a Summer Rainstorm in a Chihuahuan Desert Ecotone. Ecosystems 13, 511–525 (2010).
39	Ripullone, F. et al. Physiological and structural changes in response to altered precipitation regimes in a Mediterranean macchia ecosystem. Trees 23, 823–834 (2009).
40	RodrÍguez, H. G., Silva, I. C., Meza, M. G. & Jordan, W. R. Seasonal Plant Water Relationships in Acacia berlandieri. Arid Soil Res. Rehab. 14, 343–357 (2000).
41	Rodríguez-Calcerrada, J., Pardos, J. A., Gil, L. & Aranda, I. Summer field performance of Quercus petraea (Matt.) Liebl and Quercus pyrenaica Willd seedlings, planted in three sites with contrasting canopy cover. New Forest 33, 67–80 (2006).
44	Saruwatari, M. W. & Davis, S. D. Tissue water relations of three chaparral shrub species after wildfire. Oecologia 80, 303–308 (1989).
45	Sau, F. & Minguez, M. I. Adaptation of indeterminate faba beans to weather and management under a Mediterranean climate. Field Crop Res. 66, 81–99 (2000).
50	Stone, J. E., Kolb, T. E. & Covington, W. J. Effects of restoration thinning on presettlement Pinus ponderosa in northern Arizona. Restor. Ecol. 7, 172–182 (1999).
51	Tinoco-Ojanguren, C. Diurnal and seasonal patterns of gas exchange and carbon gain contribution of leaves and stems of Justicia californica in the Sonoran Desert. J. Arid Environ. 72, 127–140 (2008).
52	Tognetti, R., Longobucco, A. & Raschi, A. Vulnerability of xylem to embolism in relation to plant hydraulic resistance in Quercus pubescens and Quercus ilex co-occurring in a Mediterranean coppice stand in central Italy. New Phytol. 139, 437–447 (1998).
55	Werner, C., Correia, O. & Beyschlag, W. Two different strategies of Mediterranean macchia plants to avoid photoinhibitory damage by excessive radiation levels during summer drought. Acta Oecol. 20, 15–23 (1999).
56	West, A. G., Hultine, K. R., Burtch, K. G. & Ehleringer, J. R. Seasonal variations in moisture use in a piñon–juniper woodland. Oecologia 153, 787–798 (2007).
59	Zunzunegui, M., Barradas, M. & Novo, F. G. Different phenotypic response of Halimium halimifolium in relation to groundwater availability. Plant Ecol. 148, 165–174 (2000).
60	Zunzunegui, M. et al. Physiological, morphological and allocation plasticity of a semi-deciduous shrub. Acta Oecol. 35, 370–379 (2009).
62	Castell, C., Terradas, J. & Tenhunen, J. D. Water relations, gas exchange, and growth of resprouts and mature plant shoots of Arbutus unedo L. and Quercus ilex L. Oecologia 98, 201–211 (1994).
63	Clemente, A. S., Rego, F. C. & Correia, O. A. Growth, water relations and photosynthesis of seedlings and resprouts after fire. Acta Oecol. 27, 233–243 (2005).
64	Abdallah, L. & Chaieb, M. Water status and growth phenology of a Saharan shrub in north Africa. Afr. J. Ecol. 45, 80–85 (2007).
65	Ben Ahmed, C., Ben Rouina, B., Sensoy, S., Boukhriss, M. & Abdullah, F. B. Saline Water Irrigation Effects on Antioxidant Defense System and Proline Accumulation in Leaves and Roots of Field-Grown Olive. J. Agric. Food Chem. 57, 11484–11490 (2009).
66	Barrett, M. S., Preiss, K. A. & Sinclair, R. Influence of newly imposed salinity and waterlogging on Eucalyptus gracilis in South Australia. Tree Physiol. 25, 1339–1346 (2005).
69	Cubera, E. & Moreno, G. Effect of land-use on soil water dynamic in dehesas of Central–Western Spain. Catena 71, 298–308 (2007).
70	Endres, L. Daily and seasonal variation of water relationship in sugar apple (Annona squamosa L.) under different irrigation regimes at semi-arid Brazil. Sci. Hortic.-Amsterdam 113, 149–154 (2007).
73	Fravolini A, Hultine KR, Koepke D, G WD. The role of soil texture on mesquite water relations and response to summer precipitation. USDA Forest Service Proceedings RMRS-P-30, 125–129 (2003).
75	Leffler, A. J., Ryel, R. J., Hipps, L., Ivans, S. & Caldwell, M. M. Carbon acquisition and water use in a Northern Utah Juniperus osteosperma (Utah juniper) population. Tree Physiol. 22, 1221–1230 (2002).
76	Lin, G. H., Phillips, S. L. & Ehleringer, J. R. Monosoonal precipitation responses of shrubs in a cold desert community on the Colorado Plateau. Oecologia 106, 8–17 (1996).
77	Gimeno, T. E. et al. Conserved stomatal behaviour under elevated CO 2and varying water availability in a mature woodland. Funct. Ecol 30, 700–709 (2016).
